# Supplementary material for: A monoclinic polymorph of (R,R)-4,4′-dibromo-2,2′-[cyclo­hexane-1,2-diylbis(nitrilo­methanylyl­idene)]diphenol
Source: Acta Crystallogr Sect E Struct Rep Online. 2012 Apr 21;68(Pt 5):o1449. doi: 10.1107/S1600536812016376 (PMC3344566; doi:10.1107/S1600536812016376)
Supplement: Supplementary file 1 [file e-68-o1449-sup1.cif]

##############################################################################
#                                                                            #
# This CIF contains the data in a paper accepted for publication in          #
# Acta Crystallographica Section E. It conforms to the requirements of       #
# Notes for Authors for Acta Crystallographica Section E, and has been       #
# peer reviewed under the auspices of the IUCr Commission on Journals.       #
#                                                                            #
# Full details of the Crystallographic Information File format               #
# are given in the paper "The Crystallographic Information File (CIF):       #
# a New Standard Archive File for Crystallography" by S. R. Hall, F. H.      #
# Allen and I. D. Brown [Acta Cryst. (1991), A47, 655-685].                  #
#                                                                            #
# The current version of the core CIF dictionary is obtainable from          #
# ftp://ftp.iucr.org/pub/cif_core.dic.                                       #
#                                                                            #
# Software is freely available for graphical display of the structure(s)     #
# in this CIF. For information consult the CIF software page                 #
# http://www.iucr.org/resources/cif/software.                                #
#                                                                            #
# This file may be used for bona fide research purposes within the           #
# scientific community so long as proper attribution is given to the journal # 
# article from which it was obtained.                                        #
#                                                                            #
##############################################################################
data_global
_audit_creation_method     SHELXL-97
_journal_date_recd_electronic     2012-04-09
_journal_date_accepted     2012-04-15
_journal_name_full     'Acta Crystallographica, Section E'
_journal_year     2012
_journal_volume     68
_journal_issue      5
_journal_page_first     o1449
_journal_page_last     o1449
_journal_paper_category     QO
_journal_paper_doi     10.1107/S1600536812016376
_journal_coeditor_code     HB6734
_publ_contact_author_name     'Dr. Kwang Ha'
_publ_contact_author_address
; School of Applied Chemical Engineering,
  The Research Institute of Catalysis,
  Chonnam National University,
  Gwangju 500-757,
  Republic of Korea
;
_publ_contact_author_email     hakwang@chonnam.ac.kr
_publ_contact_author_fax     '82 62 530 1909'
_publ_contact_author_phone     '82 62 530 1901'
_publ_section_title
;\
A monoclinic polymorph of
(<i>R</i>,<i>R</i>)-4,4'-dibromo-2,2'-[cyclohexane-1,2-\
diylbis(nitrilomethanylylidene)]diphenol
;
loop_
    _publ_author_name
    _publ_author_footnote
    _publ_author_address
    'Ha, Kwang' .
; School of Applied Chemical Engineering,
  The Research Institute of Catalysis,
  Chonnam National University,
  Gwangju 500-757,
  Republic of Korea
;
_iucr_refine_instructions_details
;
TITL C20H20Br2N2O2
CELL 0.71073   5.9082  18.8626   9.0088  90.000  91.867  90.000
ZERR    2.00   0.0005   0.0015   0.0007   0.000   0.002   0.000
LATT  -1
SYMM -X, 0.5+Y, -Z
SFAC C  H  Br N O
UNIT 40 40 4  4 4
MERG 2
L.S. 18
OMIT -3 -14   8
OMIT 6  -7   4
OMIT -5   0   8
OMIT 0  24   3
OMIT 1  22   4
OMIT 0   7  11
OMIT 0  23   4
OMIT 7  -7   3
OMIT 1   7  11
OMIT -3  11   9
OMIT -4  11   8
OMIT -2 -14   9
OMIT -1  12  10
OMIT 0   9  10
OMIT -4 -11   8
OMIT 2   5  11
OMIT -2  14   9
OMIT 1   5  11
OMIT -2  23   2
OMIT -4  -9   8
ACTA
BOND $H
CONF
HTAB O1 N1
HTAB O2 N2
MPLA 6 C8 C9 C10 C11 C12 C13 O1 Br1 C7 N1
MPLA 6 C15 C16 C17 C18 C19 C20 O2 Br2 C14 N2
FMAP 2
PLAN -20
TEMP -73
WGHT    0.043400
FVAR       0.55845
BR1   3    0.252153    0.337233   -0.331615    11.00000    0.08199    0.05892 =
         0.03836    0.00732   -0.00696    0.00469
BR2   3    0.273644   -0.237774   -0.331041    11.00000    0.06678    0.05869 =
         0.03996   -0.00765    0.00507    0.00707
O1    5    0.714068    0.120427    0.060398    11.00000    0.04151    0.04057 =
         0.07992    0.00502    0.00431    0.00965
AFIX   3
H1O   2    0.624499    0.106950    0.125200    11.00000   -1.50000
AFIX   0
O2    5   -0.248176   -0.031229    0.032221    11.00000    0.04422    0.05006 =
         0.08185   -0.01218    0.00320    0.00959
AFIX   3
H2O   2   -0.158768   -0.012748    0.095469    11.00000   -1.50000
AFIX   0
N1    4    0.353830    0.115933    0.214691    11.00000    0.04894    0.02991 =
         0.04935    0.00198    0.00012   -0.00366
N2    4    0.110899   -0.018513    0.209732    11.00000    0.05579    0.03076 =
         0.04177   -0.00033    0.00300   -0.00652
C1    1    0.224694    0.089886    0.338998    11.00000    0.04915    0.03316 =
         0.04199   -0.00001    0.00413   -0.00704
AFIX  13
H1    2    0.063443    0.105381    0.325683    11.00000   -1.20000
AFIX   0
C2    1    0.324176    0.120970    0.483037    11.00000    0.08900    0.03871 =
         0.05289   -0.01254    0.00693   -0.01288
AFIX  23
H2A   2    0.488775    0.111086    0.489327    11.00000   -1.20000
H2B   2    0.303827    0.173064    0.481565    11.00000   -1.20000
AFIX   0
C3    1    0.214298    0.090789    0.619961    11.00000    0.10045    0.05754 =
         0.04568   -0.01359    0.00630   -0.02323
AFIX  23
H3A   2    0.289304    0.110658    0.710606    11.00000   -1.20000
H3B   2    0.052530    0.104501    0.619438    11.00000   -1.20000
AFIX   0
C4    1    0.234394    0.010334    0.621870    11.00000    0.11144    0.05635 =
         0.04621    0.00268   -0.00138   -0.02212
AFIX  23
H4A   2    0.158850   -0.008899    0.709713    11.00000   -1.20000
H4B   2    0.396071   -0.003453    0.628834    11.00000   -1.20000
AFIX   0
C5    1    0.124147   -0.020430    0.480231    11.00000    0.08605    0.04703 =
         0.04890   -0.00377    0.00266   -0.02648
AFIX  23
H5A   2    0.138539   -0.072718    0.481827    11.00000   -1.20000
H5B   2   -0.039150   -0.008547    0.476323    11.00000   -1.20000
AFIX   0
C6    1    0.234322    0.008619    0.342753    11.00000    0.06031    0.03454 =
         0.04064   -0.00231   -0.00062   -0.01151
AFIX  13
H6    2    0.395719   -0.007281    0.341607    11.00000   -1.20000
AFIX   0
C7    1    0.264966    0.162896    0.129483    11.00000    0.03627    0.03042 =
         0.04492   -0.00676   -0.00196   -0.00054
AFIX  43
H7    2    0.116391    0.179478    0.147055    11.00000   -1.20000
AFIX   0
C8    1    0.388505    0.191577    0.005137    11.00000    0.03147    0.03044 =
         0.04119   -0.00295   -0.00195    0.00037
C9    1    0.605114    0.167576   -0.026751    11.00000    0.04111    0.03491 =
         0.05550   -0.00359   -0.00007    0.00352
C10   1    0.712547    0.194030   -0.151840    11.00000    0.03763    0.04755 =
         0.05841   -0.01782    0.01100   -0.00770
AFIX  43
H10   2    0.858605    0.177087   -0.175101    11.00000   -1.20000
AFIX   0
C11   1    0.608201    0.244324   -0.241186    11.00000    0.05120    0.04670 =
         0.04027   -0.00709    0.00685   -0.01149
AFIX  43
H11   2    0.681934    0.262258   -0.325486    11.00000   -1.20000
AFIX   0
C12   1    0.394746    0.268545   -0.207066    11.00000    0.05438    0.03600 =
         0.03117   -0.00590   -0.00127   -0.00048
C13   1    0.287739    0.243233   -0.085228    11.00000    0.03991    0.04288 =
         0.03127   -0.01235   -0.00073   -0.00009
AFIX  43
H13   2    0.142836    0.261198   -0.062170    11.00000   -1.20000
AFIX   0
C14   1    0.209054   -0.064457    0.129343    11.00000    0.03763    0.03790 =
         0.03793    0.00706    0.00266   -0.00271
AFIX  43
H14   2    0.359677   -0.078356    0.155487    11.00000   -1.20000
AFIX   0
C15   1    0.097403   -0.095948   -0.000428    11.00000    0.04234    0.02935 =
         0.03797    0.00887    0.00109   -0.00563
C16   1   -0.124675   -0.077254   -0.045380    11.00000    0.03894    0.02856 =
         0.04881    0.00371    0.00630    0.00350
C17   1   -0.224097   -0.106771   -0.173384    11.00000    0.04381    0.04436 =
         0.04433    0.01194   -0.00305   -0.00342
AFIX  43
H17   2   -0.374229   -0.093864   -0.203159    11.00000   -1.20000
AFIX   0
C18   1   -0.105382   -0.154967   -0.257915    11.00000    0.05613    0.04439 =
         0.03198    0.00692   -0.00487   -0.00723
AFIX  43
H18   2   -0.172822   -0.175241   -0.345171    11.00000   -1.20000
AFIX   0
C19   1    0.109810   -0.172484   -0.212866    11.00000    0.04734    0.04678 =
         0.03069    0.00035    0.00209   -0.00217
C20   1    0.213554   -0.144950   -0.086099    11.00000    0.02926    0.03725 =
         0.03326    0.00323    0.00097    0.00243
AFIX  43
H20   2    0.362820   -0.159183   -0.057231    11.00000   -1.20000
HKLF 4
REM  C20H20Br2N2O2
REM R1 =  0.0390 for   2484 Fo > 4sig(Fo)  and  0.0765 for all   3868 data
REM    235 parameters refined using      1 restraints
END
WGHT      0.0434      0.0000
REM Highest difference peak  0.883,  deepest hole -0.474,  1-sigma level  0.094
Q1    1   0.0253  0.3364 -0.3364  11.00000  0.05    0.88
Q2    1   0.0562 -0.2376 -0.3353  11.00000  0.05    0.84
Q3    1   0.4910 -0.2368 -0.3279  11.00000  0.05    0.70
Q4    1   0.4748  0.3336 -0.3150  11.00000  0.05    0.64
Q5    1   0.2469 -0.2334 -0.4263  11.00000  0.05    0.56
Q6    1   0.2303  0.3341 -0.4235  11.00000  0.05    0.54
Q7    1   0.2973 -0.2380 -0.2558  11.00000  0.05    0.53
Q8    1   0.1637 -0.2002 -0.2411  11.00000  0.05    0.50
Q9    1   0.2746  0.3378 -0.2594  11.00000  0.05    0.49
Q10   1   0.2489  0.3588 -0.3326  11.00000  0.05    0.47
Q11   1   0.2760 -0.2601 -0.3381  11.00000  0.05    0.46
Q12   1   0.3611  0.3271 -0.3430  11.00000  0.05    0.45
Q13   1   0.7743  0.2599  0.0127  11.00000  0.05    0.44
Q14   1   0.2201  0.3396 -0.0045  11.00000  0.05    0.42
Q15   1   0.3333  0.3703 -0.4322  11.00000  0.05    0.42
Q16   1   0.1514  0.2993 -0.2340  11.00000  0.05    0.41
Q17   1   0.1582  0.3238 -0.3320  11.00000  0.05    0.41
Q18   1   0.3464 -0.2297 -0.3423  11.00000  0.05    0.40
Q19   1   0.3594 -0.2742 -0.4384  11.00000  0.05    0.40
Q20   1   0.1798 -0.2742 -0.2390  11.00000  0.05    0.38
;
data_I
_chemical_name_systematic
;
(<i>R</i>,<i>R</i>)-4,4'-dibromo-2,2'-
[cyclohexane-1,2-diylbis(nitrilomethanylylidene)]diphenol
;
_chemical_name_common     ?
_chemical_formula_moiety     'C20 H20 Br2 N2 O2'
_chemical_formula_sum     'C20 H20 Br2 N2 O2'
_chemical_formula_structural     ?
_chemical_formula_analytical     ?
_chemical_formula_iupac     'C20 H20 Br2 N2 O2'
_chemical_formula_weight     480.20
_chemical_melting_point     ?
_symmetry_cell_setting     monoclinic
_symmetry_space_group_name_H-M     'P 21'
_symmetry_space_group_name_Hall     'P 2yb'
loop_
    _symmetry_equiv_pos_as_xyz
    'x, y, z'
    '-x, y+1/2, -z'
_cell_length_a     5.9082(5)
_cell_length_b     18.8626(15)
_cell_length_c     9.0088(7)
_cell_angle_alpha     90.00
_cell_angle_beta     91.867(2)
_cell_angle_gamma     90.00
_cell_volume     1003.44(14)
_cell_formula_units_Z     2
_cell_measurement_reflns_used     2758
_cell_measurement_theta_min     2.51
_cell_measurement_theta_max     25.77
_cell_measurement_temperature     200(2)
_exptl_crystal_description     'block'
_exptl_crystal_colour     'yellow'
_exptl_crystal_size_max     0.31
_exptl_crystal_size_mid     0.17
_exptl_crystal_size_min     0.16
_exptl_crystal_density_diffrn     1.589
_exptl_crystal_density_meas     ?
_exptl_crystal_density_method     'not measured'
_exptl_crystal_F_000     480
_exptl_absorpt_coefficient_mu     4.055
_exptl_absorpt_correction_type     multi-scan
_exptl_absorpt_process_details     '(SADABS; Bruker, 2000)'
_exptl_absorpt_correction_T_min     0.7863
_exptl_absorpt_correction_T_max     1.0000
_exptl_special_details
;
;
_diffrn_ambient_temperature     200(2)
_diffrn_radiation_type     MoK\a
_diffrn_radiation_wavelength     0.71073
_diffrn_radiation_source     'fine-focus sealed tube'
_diffrn_radiation_monochromator     graphite
_diffrn_measurement_device_type     'Bruker SMART 1000 CCD'
_diffrn_measurement_method     '\f and \w scans'
_diffrn_detector_area_resol_mean     ?
_diffrn_reflns_number     7343
_diffrn_reflns_av_R_equivalents     0.0314
_diffrn_reflns_av_sigmaI/netI     0.0638
_diffrn_reflns_theta_min     2.16
_diffrn_reflns_theta_max     28.28
_diffrn_reflns_theta_full     28.28
_diffrn_measured_fraction_theta_max     0.994
_diffrn_measured_fraction_theta_full     0.994
_diffrn_reflns_limit_h_min     -7
_diffrn_reflns_limit_h_max     7
_diffrn_reflns_limit_k_min     -20
_diffrn_reflns_limit_k_max     25
_diffrn_reflns_limit_l_min     -11
_diffrn_reflns_limit_l_max     11
_diffrn_standards_number     0
_diffrn_standards_interval_count     0
_diffrn_standards_interval_time     0
_diffrn_standards_decay_%     0
_refine_special_details
;
Refinement of <i>F</i>^2^ against ALL reflections. The weighted <i>R</i>-factor
<i>wR</i> and goodness of fit <i>S</i> are based on <i>F</i>^2^, conventional
<i>R</i>-factors <i>R</i> are based on <i>F</i>, with <i>F</i> set to zero for
negative <i>F</i>^2^. The threshold expression of <i>F</i>^2^ >
\s(<i>F</i>^2^) is used only for calculating <i>R</i>-factors(gt) <i>etc</i>.
and is not relevant to the choice of reflections for refinement.
<i>R</i>-factors based on <i>F</i>^2^ are statistically about twice as large
as those based on <i>F</i>, and <i>R</i>- factors based on ALL data will be
even larger.
;
_reflns_number_total     3868
_reflns_number_gt     2484
_reflns_threshold_expression     I>2\s(I)
_refine_ls_structure_factor_coef     Fsqd
_refine_ls_matrix_type     full
_refine_ls_R_factor_all     0.0765
_refine_ls_R_factor_gt     0.0390
_refine_ls_wR_factor_gt     0.0814
_refine_ls_wR_factor_ref     0.1083
_refine_ls_goodness_of_fit_ref     1.025
_refine_ls_restrained_S_all     1.025
_refine_ls_number_reflns     3868
_refine_ls_number_parameters     235
_refine_ls_number_restraints     1
_refine_ls_hydrogen_treatment     constr
_refine_ls_weighting_scheme     calc
_refine_ls_weighting_details
                 'calc w=1/[\s^2^(Fo^2^)+(0.0434P)^2^] where P=(Fo^2^+2Fc^2^)/3'
_atom_sites_solution_hydrogens     geom
_atom_sites_solution_primary     direct
_atom_sites_solution_secondary     difmap
_refine_ls_shift/su_max     0.000
_refine_ls_shift/su_mean     0.000
_refine_diff_density_max     0.883
_refine_diff_density_min     -0.474
_refine_ls_extinction_method     none
_refine_ls_extinction_coef     ?
_refine_ls_abs_structure_details     'Flack (1983), 1331 Friedel pairs'
_refine_ls_abs_structure_Flack     -0.010(16)
loop_
    _atom_type_symbol
    _atom_type_description
    _atom_type_scat_dispersion_real
    _atom_type_scat_dispersion_imag
    _atom_type_scat_source
    'C' 'C' 0.0033 0.0016
                         'International Tables Vol C Tables 4.2.6.8 and 6.1.1.4'
    'H' 'H' 0.0000 0.0000
                         'International Tables Vol C Tables 4.2.6.8 and 6.1.1.4'
    'Br' 'Br' -0.2901 2.4595
                         'International Tables Vol C Tables 4.2.6.8 and 6.1.1.4'
    'N' 'N' 0.0061 0.0033
                         'International Tables Vol C Tables 4.2.6.8 and 6.1.1.4'
    'O' 'O' 0.0106 0.0060
                         'International Tables Vol C Tables 4.2.6.8 and 6.1.1.4'
_computing_data_collection     'SMART (Bruker, 2000)'
_computing_cell_refinement     'SAINT (Bruker, 2000)'
_computing_data_reduction     'SAINT (Bruker, 2000)'
_computing_structure_solution     'SHELXS97 (Sheldrick, 2008)'
_computing_structure_refinement     'SHELXL97 (Sheldrick, 2008)'
_computing_molecular_graphics
                              'ORTEP-3 (Farrugia, 1997) and PLATON (Spek, 2009)'
_computing_publication_material     'SHELXL97 (Sheldrick, 2008)'
loop_
    _atom_site_type_symbol
    _atom_site_label
    _atom_site_fract_x
    _atom_site_fract_y
    _atom_site_fract_z
    _atom_site_U_iso_or_equiv
    _atom_site_adp_type
    _atom_site_calc_flag
    _atom_site_refinement_flags
    _atom_site_occupancy
    _atom_site_symmetry_multiplicity
    _atom_site_disorder_assembly
    _atom_site_disorder_group
    Br Br1 0.25215(12) 0.33723(3) -0.33161(7) 0.0600(3) Uani d . 1 1 . .
    Br Br2 0.27364(11) -0.23777(3) -0.33104(7) 0.0551(2) Uani d . 1 1 . .
    O O1 0.7141(7) 0.1204(3) 0.0604(6) 0.0539(13) Uani d . 1 1 . .
    H H1O 0.6245 0.1070 0.1252 0.081 Uiso d R 1 1 . .
    O O2 -0.2482(8) -0.0312(3) 0.0322(6) 0.0587(14) Uani d . 1 1 . .
    H H2O -0.1588 -0.0127 0.0955 0.088 Uiso d R 1 1 . .
    N N1 0.3538(9) 0.1159(3) 0.2147(5) 0.0428(12) Uani d . 1 1 . .
    N N2 0.1109(9) -0.0185(2) 0.2097(5) 0.0427(12) Uani d . 1 1 . .
    C C1 0.2247(11) 0.0899(5) 0.3390(7) 0.0414(18) Uani d . 1 1 . .
    H H1 0.0634 0.1054 0.3257 0.050 Uiso calc R 1 1 . .
    C C2 0.3242(15) 0.1210(4) 0.4830(7) 0.0601(19) Uani d . 1 1 . .
    H H2A 0.4888 0.1111 0.4893 0.072 Uiso calc R 1 1 . .
    H H2B 0.3038 0.1731 0.4816 0.072 Uiso calc R 1 1 . .
    C C3 0.2143(15) 0.0908(5) 0.6200(10) 0.068(2) Uani d . 1 1 . .
    H H3A 0.2893 0.1107 0.7106 0.081 Uiso calc R 1 1 . .
    H H3B 0.0525 0.1045 0.6194 0.081 Uiso calc R 1 1 . .
    C C4 0.2344(16) 0.0103(5) 0.6219(10) 0.071(3) Uani d . 1 1 . .
    H H4A 0.1588 -0.0089 0.7097 0.086 Uiso calc R 1 1 . .
    H H4B 0.3961 -0.0035 0.6288 0.086 Uiso calc R 1 1 . .
    C C5 0.1241(15) -0.0204(4) 0.4802(7) 0.061(2) Uani d . 1 1 . .
    H H5A 0.1385 -0.0727 0.4818 0.073 Uiso calc R 1 1 . .
    H H5B -0.0392 -0.0085 0.4763 0.073 Uiso calc R 1 1 . .
    C C6 0.2343(11) 0.0086(5) 0.3428(8) 0.0452(19) Uani d . 1 1 . .
    H H6 0.3957 -0.0073 0.3416 0.054 Uiso calc R 1 1 . .
    C C7 0.2650(10) 0.1629(4) 0.1295(7) 0.0373(15) Uani d . 1 1 . .
    H H7 0.1164 0.1795 0.1471 0.045 Uiso calc R 1 1 . .
    C C8 0.3885(9) 0.1916(3) 0.0051(6) 0.0344(12) Uani d . 1 1 . .
    C C9 0.6051(10) 0.1676(3) -0.0268(7) 0.0439(14) Uani d . 1 1 . .
    C C10 0.7125(11) 0.1940(5) -0.1518(7) 0.0477(19) Uani d . 1 1 . .
    H H10 0.8586 0.1771 -0.1751 0.057 Uiso calc R 1 1 . .
    C C11 0.6082(11) 0.2443(3) -0.2412(6) 0.0459(15) Uani d . 1 1 . .
    H H11 0.6819 0.2623 -0.3255 0.055 Uiso calc R 1 1 . .
    C C12 0.3947(9) 0.2685(3) -0.2071(5) 0.0406(12) Uani d . 1 1 . .
    C C13 0.2877(10) 0.2432(3) -0.0852(7) 0.0381(16) Uani d . 1 1 . .
    H H13 0.1428 0.2612 -0.0622 0.046 Uiso calc R 1 1 . .
    C C14 0.2091(10) -0.0645(4) 0.1293(7) 0.0378(15) Uani d . 1 1 . .
    H H14 0.3597 -0.0784 0.1555 0.045 Uiso calc R 1 1 . .
    C C15 0.0974(10) -0.0959(3) -0.0004(6) 0.0366(13) Uani d . 1 1 . .
    C C16 -0.1247(10) -0.0773(3) -0.0454(6) 0.0387(13) Uani d . 1 1 . .
    C C17 -0.2241(12) -0.1068(4) -0.1734(7) 0.0443(18) Uani d . 1 1 . .
    H H17 -0.3742 -0.0939 -0.2032 0.053 Uiso calc R 1 1 . .
    C C18 -0.1054(10) -0.1550(3) -0.2579(6) 0.0443(14) Uani d . 1 1 . .
    H H18 -0.1728 -0.1752 -0.3452 0.053 Uiso calc R 1 1 . .
    C C19 0.1098(10) -0.1725(3) -0.2129(5) 0.0416(13) Uani d . 1 1 . .
    C C20 0.2136(9) -0.1450(3) -0.0861(6) 0.0333(14) Uani d . 1 1 . .
    H H20 0.3628 -0.1592 -0.0572 0.040 Uiso calc R 1 1 . .
loop_
    _atom_site_aniso_label
    _atom_site_aniso_U_11
    _atom_site_aniso_U_22
    _atom_site_aniso_U_33
    _atom_site_aniso_U_12
    _atom_site_aniso_U_13
    _atom_site_aniso_U_23
    Br1 0.0820(6) 0.0589(6) 0.0384(4) 0.0047(4) -0.0070(3) 0.0073(4)
    Br2 0.0668(5) 0.0587(6) 0.0400(4) 0.0071(4) 0.0051(3) -0.0076(4)
    O1 0.042(3) 0.041(3) 0.080(4) 0.010(2) 0.004(2) 0.005(3)
    O2 0.044(3) 0.050(3) 0.082(4) 0.010(2) 0.003(3) -0.012(3)
    N1 0.049(3) 0.030(3) 0.049(3) -0.004(2) 0.000(2) 0.002(2)
    N2 0.056(3) 0.031(3) 0.042(3) -0.007(2) 0.003(2) 0.000(2)
    C1 0.049(4) 0.033(4) 0.042(5) -0.007(3) 0.004(3) 0.000(3)
    C2 0.089(6) 0.039(4) 0.053(4) -0.013(4) 0.007(4) -0.013(3)
    C3 0.100(7) 0.058(6) 0.046(5) -0.023(5) 0.006(4) -0.014(5)
    C4 0.111(7) 0.056(6) 0.046(5) -0.022(5) -0.001(4) 0.003(5)
    C5 0.086(6) 0.047(4) 0.049(4) -0.026(4) 0.003(4) -0.004(3)
    C6 0.060(5) 0.035(5) 0.041(5) -0.012(3) -0.001(4) -0.002(3)
    C7 0.036(3) 0.030(4) 0.045(4) -0.001(3) -0.002(3) -0.007(3)
    C8 0.031(3) 0.030(3) 0.041(3) 0.000(2) -0.002(2) -0.003(2)
    C9 0.041(3) 0.035(3) 0.056(4) 0.004(3) 0.000(3) -0.004(3)
    C10 0.038(3) 0.048(5) 0.058(4) -0.008(3) 0.011(3) -0.018(3)
    C11 0.051(4) 0.047(4) 0.040(3) -0.011(3) 0.007(3) -0.007(3)
    C12 0.054(3) 0.036(3) 0.031(3) 0.000(3) -0.001(2) -0.006(3)
    C13 0.040(3) 0.043(4) 0.031(3) 0.000(3) -0.001(2) -0.012(3)
    C14 0.038(3) 0.038(4) 0.038(3) -0.003(3) 0.003(3) 0.007(3)
    C15 0.042(3) 0.029(3) 0.038(3) -0.006(2) 0.001(2) 0.009(2)
    C16 0.039(3) 0.029(3) 0.049(3) 0.004(2) 0.006(3) 0.004(3)
    C17 0.044(4) 0.044(4) 0.044(4) -0.003(3) -0.003(3) 0.012(3)
    C18 0.056(4) 0.044(4) 0.032(3) -0.007(3) -0.005(2) 0.007(3)
    C19 0.047(3) 0.047(4) 0.031(3) -0.002(3) 0.002(2) 0.000(3)
    C20 0.029(3) 0.037(4) 0.033(3) 0.002(2) 0.001(2) 0.003(3)
_geom_special_details
;
All e.s.d.'s (except the e.s.d. in the dihedral angle between two l.s. planes)
are estimated using the full covariance matrix. The cell e.s.d.'s are taken
into account individually in the estimation of e.s.d.'s in distances, angles
and torsion angles; correlations between e.s.d.'s in cell parameters are only
used when they are defined by crystal symmetry. An approximate (isotropic)
treatment of cell e.s.d.'s is used for estimating e.s.d.'s involving l.s.
planes.
;
loop_
    _geom_bond_atom_site_label_1
    _geom_bond_atom_site_label_2
    _geom_bond_site_symmetry_2
    _geom_bond_distance
    _geom_bond_publ_flag
    Br1 C12 . 1.894(6) ?
    Br2 C19 . 1.912(6) ?
    O1 C9 . 1.337(7) ?
    O1 H1O . 0.8400 ?
    O2 C16 . 1.345(7) ?
    O2 H2O . 0.8400 ?
    N1 C7 . 1.274(8) ?
    N1 C1 . 1.461(8) ?
    N2 C14 . 1.280(8) ?
    N2 C6 . 1.474(8) ?
    C1 C2 . 1.524(10) ?
    C1 C6 . 1.534(7) ?
    C1 H1 . 1.0000 ?
    C2 C3 . 1.523(10) ?
    C2 H2A . 0.9900 ?
    C2 H2B . 0.9900 ?
    C3 C4 . 1.522(8) ?
    C3 H3A . 0.9900 ?
    C3 H3B . 0.9900 ?
    C4 C5 . 1.528(11) ?
    C4 H4A . 0.9900 ?
    C4 H4B . 0.9900 ?
    C5 C6 . 1.520(10) ?
    C5 H5A . 0.9900 ?
    C5 H5B . 0.9900 ?
    C6 H6 . 1.0000 ?
    C7 C8 . 1.461(8) ?
    C7 H7 . 0.9500 ?
    C8 C13 . 1.391(8) ?
    C8 C9 . 1.396(8) ?
    C9 C10 . 1.403(9) ?
    C10 C11 . 1.377(10) ?
    C10 H10 . 0.9500 ?
    C11 C12 . 1.385(8) ?
    C11 H11 . 0.9500 ?
    C12 C13 . 1.370(8) ?
    C13 H13 . 0.9500 ?
    C14 C15 . 1.451(9) ?
    C14 H14 . 0.9500 ?
    C15 C20 . 1.398(8) ?
    C15 C16 . 1.405(8) ?
    C16 C17 . 1.393(9) ?
    C17 C18 . 1.390(9) ?
    C17 H17 . 0.9500 ?
    C18 C19 . 1.363(8) ?
    C18 H18 . 0.9500 ?
    C19 C20 . 1.380(8) ?
    C20 H20 . 0.9500 ?
loop_
    _geom_angle_atom_site_label_1
    _geom_angle_atom_site_label_2
    _geom_angle_atom_site_label_3
    _geom_angle_site_symmetry_1
    _geom_angle_site_symmetry_3
    _geom_angle
    _geom_angle_publ_flag
    C9 O1 H1O . . 107.9 ?
    C16 O2 H2O . . 106.3 ?
    C7 N1 C1 . . 118.7(6) ?
    C14 N2 C6 . . 118.3(6) ?
    N1 C1 C2 . . 109.1(6) ?
    N1 C1 C6 . . 109.5(7) ?
    C2 C1 C6 . . 110.6(7) ?
    N1 C1 H1 . . 109.2 ?
    C2 C1 H1 . . 109.2 ?
    C6 C1 H1 . . 109.2 ?
    C3 C2 C1 . . 112.5(7) ?
    C3 C2 H2A . . 109.1 ?
    C1 C2 H2A . . 109.1 ?
    C3 C2 H2B . . 109.1 ?
    C1 C2 H2B . . 109.1 ?
    H2A C2 H2B . . 107.8 ?
    C4 C3 C2 . . 110.3(8) ?
    C4 C3 H3A . . 109.6 ?
    C2 C3 H3A . . 109.6 ?
    C4 C3 H3B . . 109.6 ?
    C2 C3 H3B . . 109.6 ?
    H3A C3 H3B . . 108.1 ?
    C3 C4 C5 . . 109.8(9) ?
    C3 C4 H4A . . 109.7 ?
    C5 C4 H4A . . 109.7 ?
    C3 C4 H4B . . 109.7 ?
    C5 C4 H4B . . 109.7 ?
    H4A C4 H4B . . 108.2 ?
    C6 C5 C4 . . 111.2(6) ?
    C6 C5 H5A . . 109.4 ?
    C4 C5 H5A . . 109.4 ?
    C6 C5 H5B . . 109.4 ?
    C4 C5 H5B . . 109.4 ?
    H5A C5 H5B . . 108.0 ?
    N2 C6 C5 . . 108.9(6) ?
    N2 C6 C1 . . 108.2(7) ?
    C5 C6 C1 . . 111.2(7) ?
    N2 C6 H6 . . 109.5 ?
    C5 C6 H6 . . 109.5 ?
    C1 C6 H6 . . 109.5 ?
    N1 C7 C8 . . 120.9(6) ?
    N1 C7 H7 . . 119.6 ?
    C8 C7 H7 . . 119.6 ?
    C13 C8 C9 . . 119.0(5) ?
    C13 C8 C7 . . 119.6(5) ?
    C9 C8 C7 . . 121.5(5) ?
    O1 C9 C8 . . 121.4(5) ?
    O1 C9 C10 . . 119.1(6) ?
    C8 C9 C10 . . 119.4(6) ?
    C11 C10 C9 . . 120.6(6) ?
    C11 C10 H10 . . 119.7 ?
    C9 C10 H10 . . 119.7 ?
    C10 C11 C12 . . 119.4(6) ?
    C10 C11 H11 . . 120.3 ?
    C12 C11 H11 . . 120.3 ?
    C13 C12 C11 . . 120.7(5) ?
    C13 C12 Br1 . . 120.3(4) ?
    C11 C12 Br1 . . 119.0(4) ?
    C12 C13 C8 . . 120.9(5) ?
    C12 C13 H13 . . 119.6 ?
    C8 C13 H13 . . 119.6 ?
    N2 C14 C15 . . 122.0(6) ?
    N2 C14 H14 . . 119.0 ?
    C15 C14 H14 . . 119.0 ?
    C20 C15 C16 . . 118.5(5) ?
    C20 C15 C14 . . 119.8(5) ?
    C16 C15 C14 . . 121.7(5) ?
    O2 C16 C17 . . 117.8(6) ?
    O2 C16 C15 . . 122.0(5) ?
    C17 C16 C15 . . 120.2(6) ?
    C18 C17 C16 . . 120.5(6) ?
    C18 C17 H17 . . 119.7 ?
    C16 C17 H17 . . 119.7 ?
    C19 C18 C17 . . 118.5(6) ?
    C19 C18 H18 . . 120.7 ?
    C17 C18 H18 . . 120.7 ?
    C18 C19 C20 . . 122.7(5) ?
    C18 C19 Br2 . . 118.3(4) ?
    C20 C19 Br2 . . 119.0(4) ?
    C19 C20 C15 . . 119.5(5) ?
    C19 C20 H20 . . 120.2 ?
    C15 C20 H20 . . 120.2 ?
loop_
    _geom_torsion_atom_site_label_1
    _geom_torsion_atom_site_label_2
    _geom_torsion_atom_site_label_3
    _geom_torsion_atom_site_label_4
    _geom_torsion_site_symmetry_1
    _geom_torsion_site_symmetry_2
    _geom_torsion_site_symmetry_3
    _geom_torsion_site_symmetry_4
    _geom_torsion
    _geom_torsion_publ_flag
    C7 N1 C1 C2 . . . . -106.0(7) ?
    C7 N1 C1 C6 . . . . 132.8(6) ?
    N1 C1 C2 C3 . . . . -174.3(7) ?
    C6 C1 C2 C3 . . . . -53.9(9) ?
    C1 C2 C3 C4 . . . . 56.4(11) ?
    C2 C3 C4 C5 . . . . -57.8(10) ?
    C3 C4 C5 C6 . . . . 58.7(10) ?
    C14 N2 C6 C5 . . . . -109.5(7) ?
    C14 N2 C6 C1 . . . . 129.6(7) ?
    C4 C5 C6 N2 . . . . -175.8(7) ?
    C4 C5 C6 C1 . . . . -56.7(9) ?
    N1 C1 C6 N2 . . . . -66.8(7) ?
    C2 C1 C6 N2 . . . . 173.0(5) ?
    N1 C1 C6 C5 . . . . 173.7(5) ?
    C2 C1 C6 C5 . . . . 53.5(8) ?
    C1 N1 C7 C8 . . . . 178.9(6) ?
    N1 C7 C8 C13 . . . . -179.5(6) ?
    N1 C7 C8 C9 . . . . 1.5(9) ?
    C13 C8 C9 O1 . . . . 176.9(5) ?
    C7 C8 C9 O1 . . . . -4.1(9) ?
    C13 C8 C9 C10 . . . . -2.3(9) ?
    C7 C8 C9 C10 . . . . 176.7(5) ?
    O1 C9 C10 C11 . . . . -177.9(6) ?
    C8 C9 C10 C11 . . . . 1.3(10) ?
    C9 C10 C11 C12 . . . . -0.3(10) ?
    C10 C11 C12 C13 . . . . 0.4(9) ?
    C10 C11 C12 Br1 . . . . -179.6(5) ?
    C11 C12 C13 C8 . . . . -1.4(9) ?
    Br1 C12 C13 C8 . . . . 178.5(4) ?
    C9 C8 C13 C12 . . . . 2.4(9) ?
    C7 C8 C13 C12 . . . . -176.7(5) ?
    C6 N2 C14 C15 . . . . 177.7(6) ?
    N2 C14 C15 C20 . . . . 178.8(6) ?
    N2 C14 C15 C16 . . . . 0.4(9) ?
    C20 C15 C16 O2 . . . . 179.1(5) ?
    C14 C15 C16 O2 . . . . -2.4(8) ?
    C20 C15 C16 C17 . . . . -0.6(9) ?
    C14 C15 C16 C17 . . . . 177.9(6) ?
    O2 C16 C17 C18 . . . . -179.7(6) ?
    C15 C16 C17 C18 . . . . 0.1(10) ?
    C16 C17 C18 C19 . . . . -0.1(10) ?
    C17 C18 C19 C20 . . . . 0.7(9) ?
    C17 C18 C19 Br2 . . . . -179.2(5) ?
    C18 C19 C20 C15 . . . . -1.3(9) ?
    Br2 C19 C20 C15 . . . . 178.6(4) ?
    C16 C15 C20 C19 . . . . 1.2(8) ?
    C14 C15 C20 C19 . . . . -177.3(5) ?
loop_
    _geom_hbond_atom_site_label_D
    _geom_hbond_atom_site_label_H
    _geom_hbond_atom_site_label_A
    _geom_hbond_site_symmetry_A
    _geom_hbond_distance_DH
    _geom_hbond_distance_HA
    _geom_hbond_distance_DA
    _geom_hbond_angle_DHA
    O1 H1O N1 . 0.84 1.82 2.581(7) 150
    O2 H2O N2 . 0.84 1.87 2.626(7) 149
