# Supplementary material for: A monoclinic polymorph of (R,R)-4,4′-dibromo-2,2′-[cyclo­hexane-1,2-diylbis(nitrilo­methanylyl­idene)]diphenol
Source: Acta Crystallogr Sect E Struct Rep Online. 2012 Apr 21;68(Pt 5):o1449. doi: 10.1107/S1600536812016376 (PMC3344566; doi:10.1107/S1600536812016376)
Supplement: Supplementary file 2 [file e-68-o1449-Isup2.hkl]

# 
# h,k,l, Fc-squared, Fo-squared, sigma(Fo-squared) and status flag 
# 
data_I
_shelx_title ' C20H20Br2N2O2' 
_shelx_refln_list_code          4 
_shelx_F_calc_maximum      176.24 
_exptl_crystal_F_000       480.00 
_reflns_d_resolution_high  0.7499 
 
loop_ 
 _symmetry_equiv_pos_as_xyz 
 'x, y, z' 
 '-x, y+1/2, -z' 
 
_cell_length_a     5.9082 
_cell_length_b    18.8626 
_cell_length_c     9.0088 
_cell_angle_alpha  90.000 
_cell_angle_beta   91.867 
_cell_angle_gamma  90.000 
 
_shelx_F_squared_multiplier     1.000 
 
loop_ 
 _refln_index_h 
 _refln_index_k 
 _refln_index_l 
 _refln_F_squared_calc 
 _refln_F_squared_meas 
 _refln_F_squared_sigma 
 _refln_observed_status 
   3 -13   0     1273.96     1207.97     61.28 o 
   3 -12   0      128.88      115.11     21.55 o 
   2 -11   0      385.65      416.53     29.95 o 
   3 -11   0      481.43      429.04     32.45 o 
   2 -10   0     1279.94     1212.30     56.85 o 
   3 -10   0       58.46       58.52     13.82 o 
   2  -9   0       17.88       23.63      9.72 o 
   3  -9   0      630.14      611.17     38.48 o 
   4  -9   0      114.54      115.98     21.87 o 
   1  -8   0      357.22      312.06     22.99 o 
   2  -8   0     1394.86     1362.88     58.39 o 
   3  -8   0      388.64      378.05     27.80 o 
   4  -8   0      180.81      190.95     23.98 o 
   1  -7   0     4504.60     4425.99    157.92 o 
   2  -7   0      249.23      207.78     19.01 o 
   3  -7   0     3315.80     3257.17    126.37 o 
   4  -7   0      158.10      162.76     22.22 o 
   1  -6   0      351.37      348.20     20.43 o 
   2  -6   0      464.43      393.89     24.56 o 
   3  -6   0      301.01      267.17     22.38 o 
   4  -6   0       15.17        5.19      9.62 o 
   1  -5   0     6866.40     6821.53    237.80 o 
   2  -5   0      159.59      165.62     14.97 o 
   3  -5   0     1700.66     1683.63     70.67 o 
   4  -5   0      228.80      254.86     24.88 o 
   5  -5   0      233.25      245.59     28.73 o 
   1  -4   0      106.38       95.14      9.72 o 
   2  -4   0     1337.81     1317.86     56.02 o 
   7  -4   0       41.78       40.28     14.08 o 
   1  -3   0     9725.64    10024.71    342.81 o 
   7  -3   0       17.20       22.69     12.93 o 
   1  -2   0     6296.73     6252.82    212.98 o 
   6  -2   0      136.09      137.07     15.66 o 
   7  -2   0       64.19       60.44     15.15 o 
   6  -1   0       85.29       67.56     12.98 o 
   7  -1   0        3.96       19.87     13.59 o 
   1   0   0        1.65       30.08      5.16 o 
   2   0   0    31058.79    32065.39    888.98 o 
   3   0   0      315.67      274.93     20.81 o 
   5   0   0      159.02      162.44     14.50 o 
   6   0   0      598.25      706.19     33.96 o 
   7   0   0       13.19       10.57     16.98 o 
   1   1   0      730.40      684.12     12.93 o 
   2   1   0      293.59      275.48      8.80 o 
   3   1   0      361.49      337.44     11.86 o 
   4   1   0      151.82      156.82     10.34 o 
   5   1   0       58.00       65.63     10.70 o 
   6   1   0       68.96       90.65     17.35 o 
   7   1   0        2.88       18.57     19.94 o 
   0   2   0     7843.55     8734.81    181.89 o 
   1   2   0     6101.90     6138.56    104.20 o 
   2   2   0     3184.06     3284.80     54.21 o 
   3   2   0     2022.77     2270.81     42.26 o 
   4   2   0      629.50      633.54     19.97 o 
   5   2   0      101.04      117.46     11.27 o 
   6   2   0      144.98      142.69     25.43 o 
   7   2   0       53.83       47.04     23.66 o 
   1   3   0     9780.62    10001.42    167.47 o 
   2   3   0      507.79      489.90     20.20 o 
   3   3   0     2038.93     2112.68     67.64 o 
   4   3   0      124.48      128.33     14.25 o 
   5   3   0      226.44      258.16     20.37 o 
   6   3   0       19.89       19.21     16.71 o 
   7   3   0       19.02       29.69     21.32 o 
   0   4   0      738.70      799.26     20.80 o 
   1   4   0       92.10       85.30      7.94 o 
   2   4   0     1462.22     1396.12     35.21 o 
   3   4   0       79.02       77.97     12.46 o 
   4   4   0      570.58      571.41     27.02 o 
   5   4   0       49.44       67.55     18.85 o 
   6   4   0       13.29       14.03     11.40 o 
   7   4   0       34.34       50.54     23.18 o 
   1   5   0     6896.39     6820.81    103.14 o 
   2   5   0      107.24      103.32      7.35 o 
   3   5   0     1654.26     1634.74     44.30 o 
   4   5   0      224.43      204.83     16.50 o 
   5   5   0      231.37      251.26     26.61 o 
   6   5   0       86.71      127.43     25.72 o 
   7   5   0       18.78       36.97     21.90 o 
   0   6   0     2810.44     3379.94     75.74 o 
   1   6   0      340.98      315.48      9.56 o 
   2   6   0      450.63      413.52     23.76 o 
   3   6   0      312.51      297.12     16.67 o 
   4   6   0       16.48       12.98      7.80 o 
   5   6   0       95.23      110.94     15.29 o 
   6   6   0       19.66       16.08     12.70 o 
   7   6   0       14.24       53.32     24.43 o 
   1   7   0     4443.73     4321.64     69.03 o 
   2   7   0      236.53      213.79      9.55 o 
   3   7   0     3279.51     3309.62     78.18 o 
   4   7   0      143.33      128.97     15.43 o 
   5   7   0      622.81      679.79     36.94 o 
   6   7   0       29.87       39.15     16.39 o 
   7   7   0       34.24       49.35     25.52 o 
   0   8   0     4668.34     5307.81    117.48 o 
   1   8   0      366.18      348.66     11.19 o 
   2   8   0     1389.22     1300.73     32.82 o 
   3   8   0      375.86      354.15     20.62 o 
   4   8   0      186.40      206.32     17.96 o 
   5   8   0       65.44      102.81     15.51 o 
   6   8   0        8.55       18.95     12.99 o 
   7   8   0       15.71        9.20     17.92 o 
   1   9   0     4770.71     4923.17     78.87 o 
   2   9   0       28.57       33.33      5.25 o 
   3   9   0      716.29      704.06     19.71 o 
   4   9   0      153.45      152.21     17.51 o 
   5   9   0      116.22      132.50     17.49 o 
   6   9   0       28.87       36.04     13.75 o 
   7   9   0       21.06        7.34     22.40 o 
   0  10   0     1222.93     1174.69     35.15 o 
   1  10   0       95.83       99.91      7.92 o 
   2  10   0     1265.17     1207.84     26.62 o 
   3  10   0       46.85       47.72      7.04 o 
   4  10   0      428.34      478.59     22.25 o 
   5  10   0        7.82       18.51     10.08 o 
   6  10   0       60.29       63.03     14.78 o 
   7  10   0       16.03        8.15     22.93 o 
   1  11   0      222.31      200.79     10.66 o 
   2  11   0      354.64      335.92     13.55 o 
   3  11   0      454.91      423.77     16.13 o 
   4  11   0      111.14      118.35     17.72 o 
   5  11   0       20.69       21.00     12.02 o 
   6  11   0      126.37      114.18     21.00 o 
   7  11   0        7.49       -5.94     12.27 o 
   0  12   0     6346.03     7612.83    169.66 o 
   1  12   0      284.28      268.65     12.81 o 
   2  12   0     2233.41     2169.31     49.35 o 
   3  12   0      165.54      162.87     11.67 o 
   4  12   0      347.45      362.63     21.04 o 
   5  12   0        2.68        5.45      9.74 o 
   6  12   0      121.39      129.74     22.85 o 
   1  13   0      414.55      398.83     20.95 o 
   2  13   0        0.66        2.84      5.13 o 
   3  13   0     1265.55     1123.93     42.33 o 
   4  13   0       96.29      105.01     14.46 o 
   5  13   0      171.78      170.21     18.41 o 
   6  13   0       42.38       54.11     32.10 o 
   0  14   0     4122.37     4800.34    115.06 o 
   1  14   0       40.62       38.34      6.91 o 
   2  14   0      944.60      979.55     25.45 o 
   3  14   0      159.03      172.45     18.33 o 
   4  14   0       37.16       44.19     11.87 o 
   5  14   0      150.97      158.53     18.70 o 
   6  14   0       37.78       47.11     19.72 o 
   1  15   0      304.97      283.46     15.91 o 
   2  15   0       23.83       14.34      8.11 o 
   3  15   0      238.18      253.62     18.38 o 
   4  15   0      124.47      133.14     16.14 o 
   5  15   0       57.13       85.65     20.46 o 
   6  15   0       97.23      140.61     29.92 o 
   0  16   0      419.22      413.15     25.54 o 
   1  16   0       81.02       81.89     11.46 o 
   2  16   0      482.62      450.78     21.66 o 
   3  16   0       60.20       55.97     11.67 o 
   4  16   0      234.85      241.64     20.74 o 
   5  16   0        1.90        9.95     16.45 o 
   6  16   0       24.47        6.91     18.89 o 
   1  17   0      609.30      663.37     26.17 o 
   2  17   0       34.79       27.13      9.83 o 
   3  17   0      314.61      332.33     21.46 o 
   4  17   0       73.58       96.80     18.14 o 
   5  17   0       61.76       93.59     22.26 o 
   0  18   0       89.14      111.04     23.06 o 
   1  18   0       15.44        3.48      8.74 o 
   2  18   0       47.16       54.01     11.61 o 
   3  18   0       21.80       14.05     10.75 o 
   4  18   0       12.13       12.49     11.76 o 
   5  18   0        1.78        6.97     21.76 o 
   1  19   0      339.43      377.47     22.40 o 
   2  19   0        6.84        8.33      9.92 o 
   3  19   0      140.68      157.29     17.45 o 
   4  19   0       11.58       -6.13      6.76 o 
   5  19   0       20.95       19.98     18.96 o 
   0  20   0        6.98       12.35     17.35 o 
   1  20   0       22.79       14.78     12.58 o 
   2  20   0        2.07        8.33     10.07 o 
   3  20   0       26.56       19.15     13.20 o 
   4  20   0       10.70        5.85     11.32 o 
   1  21   0      256.13      282.52     25.82 o 
   2  21   0        3.36       13.56     13.02 o 
   3  21   0      123.35      123.10     21.13 o 
   4  21   0        5.25       -8.61      8.61 o 
   0  22   0      132.01      126.66     28.67 o 
   1  22   0        0.66       10.46     13.60 o 
   2  22   0       41.35       20.24     19.51 o 
   3  22   0        5.50        6.20     14.40 o 
   1  23   0       94.22       66.09     37.29 o 
   2  23   0        8.17        0.88      8.67 o 
   3  23   0       17.99        9.30     12.79 o 
   0  24   0       36.99       37.90     23.63 o 
   1  24   0        4.14       -7.17     14.51 o 
   2  24   0       62.73       24.93     43.87 o 
  -3 -15   1       91.37       82.79     22.03 o 
  -3 -14   1      592.15      570.83     43.87 o 
  -2 -14   1      393.48      372.99     37.00 o 
  -3 -13   1       99.64      120.76     24.66 o 
  -2 -13   1        6.53        8.05     12.22 o 
  -3 -12   1      485.91      521.58     39.89 o 
  -2 -12   1     1287.29     1218.45     63.49 o 
  -4 -11   1      193.08      224.55     29.31 o 
  -3 -11   1       57.43       53.20     16.64 o 
  -2 -11   1      286.26      285.06     27.90 o 
  -1 -11   1      290.80      287.53     28.83 o 
  -4 -10   1       74.51       78.14     19.94 o 
  -3 -10   1      614.24      578.85     40.79 o 
  -2 -10   1      334.27      304.14     28.89 o 
  -1 -10   1     2228.38     2253.85     98.54 o 
   3 -10   1     1388.50     1504.67     61.47 o 
  -4  -9   1      719.56      752.29     49.38 o 
  -3  -9   1     1541.40     1523.40     71.95 o 
  -2  -9   1     2490.10     2445.41    100.59 o 
  -1  -9   1     3365.86     3439.02    134.61 o 
   3  -9   1      638.37      604.82     33.32 o 
  -4  -8   1      122.57      117.94     25.11 o 
  -3  -8   1     1054.62     1089.84     57.33 o 
  -2  -8   1      172.86      156.83     19.78 o 
  -1  -8   1      986.33      905.21     45.50 o 
   2  -8   1       38.16       36.91      8.40 o 
   3  -8   1      737.00      746.96     36.97 o 
  -5  -7   1      316.98      316.23     35.85 o 
  -4  -7   1      912.19      911.40     53.74 o 
  -3  -7   1     1382.14     1388.91     68.33 o 
  -2  -7   1     4613.37     4491.53    171.04 o 
  -1  -7   1     1071.23     1000.95     49.00 o 
   2  -7   1     5582.97     5569.73    190.12 o 
   3  -7   1       66.49       56.15     10.13 o 
  -5  -6   1       41.58       24.79     15.81 o 
  -4  -6   1      289.10      313.28     30.27 o 
  -3  -6   1      160.71      152.44     19.62 o 
  -2  -6   1       70.21       66.89     14.20 o 
  -1  -6   1      576.68      570.76     32.67 o 
   0  -6   1      243.63      307.51     22.35 o 
   2  -6   1      121.65      122.94     12.41 o 
   3  -6   1      143.79      117.30     15.20 o 
   4  -6   1      225.61      218.94     22.41 o 
  -5  -5   1      357.79      376.77     36.39 o 
  -4  -5   1      672.49      734.46     45.89 o 
  -3  -5   1     1607.57     1678.46     75.42 o 
  -2  -5   1     1805.41     1685.68     75.48 o 
  -1  -5   1     6999.28     6974.39    248.92 o 
   0  -5   1      542.24      538.73     30.98 o 
   2  -5   1     3924.33     3800.27    133.49 o 
   3  -5   1      544.28      528.44     27.96 o 
   4  -5   1     1886.47     2009.86     82.99 o 
   7  -5   1        2.87        9.40     13.39 o 
  -3  -4   1      842.60      740.74     41.14 o 
  -2  -4   1     2653.10     2529.06    100.62 o 
  -1  -4   1     7480.51     7782.73    260.82 o 
   0  -4   1    10091.71    11282.89    394.12 o 
   2  -4   1     1581.74     1568.10     59.71 o 
   7  -4   1       24.24       20.35     13.78 o 
  -7  -3   1       43.11       47.94     13.83 o 
  -2  -3   1     2347.52     2256.57     82.95 o 
  -1  -3   1     7115.57     7155.08    234.85 o 
   0  -3   1      132.72      129.00     11.48 o 
   6  -3   1       21.76       48.78     12.60 o 
   7  -3   1       19.15        3.94     12.63 o 
  -7  -2   1       16.36        4.02     11.22 o 
  -1  -2   1     9764.89    10358.96    330.59 o 
   0  -2   1       98.90      127.14     10.26 o 
   6  -2   1       10.26       14.72     10.56 o 
   7  -2   1       80.68       87.57     18.67 o 
  -7  -1   1        6.74       -6.33     12.28 o 
  -6  -1   1       45.15       38.29     11.04 o 
  -2  -1   1      668.24      623.70     25.88 o 
   0  -1   1     2112.95     2294.73     54.39 o 
   5  -1   1      170.42      162.93     15.37 o 
   6  -1   1       14.98        9.93     10.21 o 
   7  -1   1        0.27        4.49     13.28 o 
  -7   0   1        4.16       10.83     12.32 o 
  -6   0   1       61.07       66.27     12.37 o 
  -5   0   1      297.30      297.78     17.14 o 
  -4   0   1     1108.26     1140.73     49.73 o 
  -3   0   1     3284.30     3442.96    108.57 o 
  -2   0   1     1529.50     1520.90     50.21 o 
  -1   0   1     5085.27     4885.99    102.80 o 
   0   0   1      138.25      133.41      4.19 o 
   1   0   1     3763.72     3703.10     60.30 o 
   3   0   1     3667.69     3514.02     73.05 o 
   4   0   1       82.10       95.75     10.91 o 
   5   0   1      627.31      655.71     27.10 o 
   6   0   1       78.80       84.40     15.58 o 
   7   0   1       15.53       27.06     22.99 o 
  -7   1   1       11.07       27.90     21.20 o 
  -6   1   1       49.71       61.84     13.19 o 
  -5   1   1      141.29      151.00     11.78 o 
  -4   1   1      101.42       93.44      8.19 o 
  -3   1   1       39.01       25.52      8.30 o 
  -2   1   1      687.07      688.51     26.97 o 
  -1   1   1     1868.68     1839.01     41.46 o 
   0   1   1     2140.39     2260.92     39.77 o 
   1   1   1     1808.52     1809.17     33.83 o 
   2   1   1      919.59      861.91     19.35 o 
   3   1   1      134.29      117.76      8.64 o 
   4   1   1      126.79      117.74     12.02 o 
   5   1   1      153.98      190.46     17.68 o 
   6   1   1       20.45        6.81     10.83 o 
   7   1   1        1.02       -0.99     20.46 o 
  -6   2   1       96.68      134.32     24.56 o 
  -5   2   1       99.63       95.30     10.08 o 
  -4   2   1      906.92     1007.28     30.87 o 
  -3   2   1     1131.54     1147.70     24.25 o 
  -2   2   1     1954.10     2120.97     36.09 o 
  -1   2   1     8939.35     9154.22    199.17 o 
   0   2   1      111.87      129.96      4.78 o 
   1   2   1    13893.78    14097.42    234.87 o 
   2   2   1      630.65      609.19     16.61 o 
   3   2   1     3722.57     3949.39     68.09 o 
   4   2   1       44.74       48.97      7.79 o 
   5   2   1      596.85      660.55     44.51 o 
   6   2   1        9.73       16.61     17.80 o 
   7   2   1       97.47       87.86     28.22 o 
  -6   3   1       24.73       30.61     12.57 o 
  -5   3   1      352.08      374.57     23.60 o 
  -4   3   1      668.62      696.25     26.51 o 
  -3   3   1     1056.68     1052.06     30.40 o 
  -2   3   1     1995.98     1949.09     46.59 o 
  -1   3   1     6590.70     6529.58    113.39 o 
   0   3   1      158.38      136.69      5.61 o 
   1   3   1     5990.85     6163.71    108.64 o 
   2   3   1     2284.48     2191.56     43.28 o 
   3   3   1      436.04      395.53     31.95 o 
   4   3   1     1030.19     1125.26     37.72 o 
   5   3   1      146.27      160.33     18.83 o 
   6   3   1       34.76       40.85     20.71 o 
   7   3   1       21.34       35.82     23.41 o 
  -7   4   1        7.40       27.45     23.89 o 
  -6   4   1      186.76      183.55     20.80 o 
  -5   4   1      109.05      103.48     13.73 o 
  -4   4   1      359.96      325.35     18.59 o 
  -3   4   1      775.70      729.86     24.36 o 
  -2   4   1     2625.52     2593.94     49.01 o 
  -1   4   1     7264.55     7310.12    126.59 o 
   0   4   1    10060.43    11503.96    192.00 o 
   1   4   1     7821.24     8309.20    173.23 o 
   2   4   1     1596.59     1590.36     33.64 o 
   3   4   1     1202.23     1060.92     33.02 o 
   4   4   1      125.65      147.71     15.98 o 
   5   4   1      169.99      146.07     17.72 o 
   6   4   1       21.97       29.13     13.04 o 
   7   4   1       27.37       33.51     22.41 o 
  -7   5   1       62.93       44.14     35.24 o 
  -6   5   1        6.36       -4.61     10.17 o 
  -5   5   1      396.43      387.80     54.33 o 
  -4   5   1      679.50      704.16     27.32 o 
  -3   5   1     1725.51     1696.99     44.18 o 
  -2   5   1     2010.14     1905.86     37.91 o 
  -1   5   1     7052.00     7083.72    121.38 o 
   0   5   1      667.72      651.29     13.18 o 
   1   5   1     4823.37     5098.37    154.27 o 
   2   5   1     3840.82     3756.78     69.97 o 
   3   5   1      495.79      481.26     17.35 o 
   4   5   1     1839.87     1972.21     55.64 o 
   5   5   1       27.74       36.04     11.82 o 
   6   5   1      132.16      173.72     21.01 o 
   7   5   1        3.59        6.25     19.75 o 
  -7   6   1        1.74        4.95      8.62 o 
  -6   6   1      111.75      115.47     14.69 o 
  -5   6   1       31.61       19.92      9.75 o 
  -4   6   1      239.98      254.33     15.16 o 
  -3   6   1      155.39      142.61     10.44 o 
  -2   6   1       56.42       54.16      5.90 o 
  -1   6   1      618.33      629.89     16.48 o 
   0   6   1      249.94      311.21      8.92 o 
   1   6   1      466.96      465.03     14.55 o 
   2   6   1      162.96      179.62     10.07 o 
   3   6   1      138.51      125.25     10.64 o 
   4   6   1      253.93      268.23     19.18 o 
   5   6   1       37.63       33.14     11.99 o 
   6   6   1       84.82      118.40     24.39 o 
   7   6   1        0.81       -2.02     20.17 o 
  -7   7   1       33.69        5.99     21.66 o 
  -6   7   1       17.83       19.19     14.03 o 
  -5   7   1      358.46      409.48     20.85 o 
  -4   7   1      895.76      948.42     28.44 o 
  -3   7   1     1484.33     1515.21     35.54 o 
  -2   7   1     4730.00     4634.15    108.10 o 
  -1   7   1     1145.92     1055.23     20.28 o 
   0   7   1     7402.35     8293.37    125.32 o 
   1   7   1      375.63      374.24     22.38 o 
   2   7   1     5296.81     5339.45     98.30 o 
   3   7   1       48.07       44.69      7.18 o 
   4   7   1     1191.47     1194.57     63.44 o 
   5   7   1       31.67       24.58     11.07 o 
   6   7   1      111.04      124.90     19.28 o 
   7   7   1       12.93        0.76     14.50 o 
  -7   8   1        3.24       -7.63      9.44 o 
  -6   8   1       54.00       60.49     17.33 o 
  -5   8   1      133.77      184.76     16.62 o 
  -4   8   1      176.13      176.75     14.42 o 
  -3   8   1     1066.06     1142.43     30.32 o 
  -2   8   1      225.11      236.10     13.82 o 
  -1   8   1      942.20      890.65     30.75 o 
   0   8   1      986.85     1066.39     21.69 o 
   1   8   1      701.23      630.95     16.31 o 
   2   8   1       21.46       20.69      5.62 o 
   3   8   1      715.65      736.28     23.36 o 
   4   8   1       83.01       99.07     24.40 o 
   5   8   1       85.80      126.74     17.09 o 
   6   8   1       39.83       77.27     29.58 o 
   7   8   1        0.74        4.49     14.99 o 
  -7   9   1       12.26        4.91     16.82 o 
  -6   9   1       28.84       39.87     16.29 o 
  -5   9   1      237.70      252.22     19.38 o 
  -4   9   1      723.91      806.07     27.11 o 
  -3   9   1     1505.20     1509.17     39.21 o 
  -2   9   1     2379.01     2422.30     43.26 o 
  -1   9   1     3379.60     3481.00     57.33 o 
   0   9   1     1682.83     1781.42     33.29 o 
   1   9   1     2100.40     2189.76     55.62 o 
   2   9   1     3066.99     3015.76     61.22 o 
   3   9   1      623.42      622.81     21.76 o 
   4   9   1     1316.88     1383.13     46.47 o 
   5   9   1       50.20       56.66     14.12 o 
   6   9   1       54.81       55.66     16.61 o 
   7   9   1        2.81       -8.89     15.28 o 
  -7  10   1       14.15       15.00     17.54 o 
  -6  10   1       23.17       35.22     16.04 o 
  -5  10   1      147.08      174.82     17.62 o 
  -4  10   1       56.20       57.31     10.16 o 
  -3  10   1      626.27      620.16     32.85 o 
  -2  10   1      443.17      426.36     17.09 o 
  -1  10   1     2356.60     2402.59     42.24 o 
   0  10   1      119.90       99.90      8.13 o 
   1  10   1     2561.83     2512.02     45.54 o 
   2  10   1      294.11      274.49     12.61 o 
   3  10   1     1311.82     1369.58     36.09 o 
   4  10   1       47.38       49.46     12.50 o 
   5  10   1      317.53      440.42     43.93 o 
   6  10   1        2.14        0.35     14.00 o 
   7  10   1       19.36        3.19     30.06 o 
  -7  11   1        7.81        6.71     11.90 o 
  -6  11   1       51.12       18.72     23.10 o 
  -5  11   1       88.99      113.58     18.73 o 
  -4  11   1      230.37      225.75     17.17 o 
  -3  11   1       73.46       64.76      9.88 o 
  -2  11   1      323.37      298.20     13.82 o 
  -1  11   1      388.11      390.58     13.17 o 
   0  11   1      556.42      596.32     16.80 o 
   1  11   1      182.79      171.11     10.42 o 
   2  11   1      805.06      748.12     23.40 o 
   3  11   1       13.42       17.19      6.58 o 
   4  11   1      368.98      339.64     19.23 o 
   5  11   1      104.53      110.93     18.34 o 
   6  11   1       85.84       78.02     19.31 o 
   7  11   1       18.64        4.51     18.30 o 
  -6  12   1       59.02       82.96     28.20 o 
  -5  12   1       39.29       57.05     16.46 o 
  -4  12   1      626.58      655.66     26.68 o 
  -3  12   1      486.43      493.93     28.19 o 
  -2  12   1     1243.20     1238.58     33.05 o 
  -1  12   1     1743.26     1717.67     40.26 o 
   0  12   1      625.65      615.97     17.96 o 
   1  12   1     1728.81     1636.24     43.97 o 
   2  12   1      441.82      417.15     17.62 o 
   3  12   1      804.88      784.37     23.50 o 
   4  12   1      163.89      157.01     13.37 o 
   5  12   1      179.94      220.44     19.92 o 
   6  12   1        2.04        2.70     12.09 o 
  -6  13   1        4.61        7.08     16.40 o 
  -5  13   1       10.04       26.03     14.86 o 
  -4  13   1       16.84       28.16     10.38 o 
  -3  13   1       73.24       76.06     12.83 o 
  -2  13   1        9.02       13.20      6.90 o 
  -1  13   1       22.64       12.23      5.09 o 
   0  13   1       25.30       35.50      6.48 o 
   1  13   1       74.04       76.75      7.98 o 
   2  13   1       12.32       15.02      6.00 o 
   3  13   1      370.70      385.03     24.07 o 
   4  13   1       61.06       65.15     12.88 o 
   5  13   1       88.65      100.82     15.91 o 
   6  13   1        9.73       24.42     13.83 o 
  -6  14   1        2.86        9.47     16.73 o 
  -5  14   1       93.58      103.91     20.61 o 
  -4  14   1       92.86       92.49     13.94 o 
  -3  14   1      549.49      529.28     23.29 o 
  -2  14   1      490.52      481.07     20.79 o 
  -1  14   1     1135.26     1242.41     42.79 o 
   0  14   1      141.16      134.03     10.76 o 
   1  14   1     1616.59     1640.50     35.59 o 
   2  14   1       46.15       45.22      8.12 o 
   3  14   1      950.96      968.48     60.60 o 
   4  14   1       49.32       51.24     12.64 o 
   5  14   1      194.61      231.45     21.51 o 
   6  14   1       24.04       28.75     19.50 o 
  -6  15   1       33.46       52.25     20.37 o 
  -5  15   1       45.30       66.63     19.16 o 
  -4  15   1       47.97       68.29     17.04 o 
  -3  15   1       77.84       85.17     12.03 o 
  -2  15   1       95.36       98.40     11.78 o 
  -1  15   1       45.59       35.45      9.48 o 
   0  15   1      222.27      234.92     14.92 o 
   1  15   1       46.94       34.55      7.45 o 
   2  15   1      141.08      151.21     12.47 o 
   3  15   1       17.75       30.67     10.46 o 
   4  15   1       27.59       17.05     11.25 o 
   5  15   1       17.87       20.49     13.12 o 
   6  15   1       22.10       31.71     19.20 o 
  -6  16   1       35.46       59.58     21.42 o 
  -5  16   1        4.46        8.81     17.88 o 
  -4  16   1      148.93      177.93     23.19 o 
  -3  16   1       26.15       29.60     10.29 o 
  -2  16   1      481.95      482.39     22.48 o 
  -1  16   1      597.08      653.46     26.26 o 
   0  16   1      434.97      474.80     19.34 o 
   1  16   1      778.22      815.39     39.73 o 
   2  16   1      150.01      138.67     14.67 o 
   3  16   1       63.77       79.57     12.79 o 
   4  16   1       12.61       11.05     11.24 o 
   5  16   1        9.32       -1.64      9.68 o 
   6  16   1        1.56      -13.44     17.33 o 
  -5  17   1       45.23       51.95     19.80 o 
  -4  17   1       52.19       54.93     18.01 o 
  -3  17   1       43.40       39.60     11.30 o 
  -2  17   1      125.95      137.91     14.95 o 
  -1  17   1      119.53      138.18     14.16 o 
   0  17   1      117.07      148.33     20.10 o 
   1  17   1       82.48       95.09     11.65 o 
   2  17   1      285.48      285.14     26.33 o 
   3  17   1       21.76       19.49     10.81 o 
   4  17   1      138.43      165.18     18.76 o 
   5  17   1        6.40        0.80     10.05 o 
  -5  18   1        7.20        9.27     17.90 o 
  -4  18   1       26.07       51.78     18.33 o 
  -3  18   1        9.02        9.62      9.85 o 
  -2  18   1       95.34      103.09     13.79 o 
  -1  18   1       62.77       71.20     12.50 o 
   0  18   1      106.54      106.35     13.75 o 
   1  18   1       52.86       62.63     14.30 o 
   2  18   1       30.35       25.90     10.13 o 
   3  18   1        3.98       -8.74      9.25 o 
   4  18   1        1.65        3.40     11.73 o 
   5  18   1        4.11        7.23      8.86 o 
  -5  19   1       34.17       48.00     21.27 o 
  -4  19   1       48.57       60.16     19.45 o 
  -3  19   1      148.19      176.33     34.21 o 
  -2  19   1      349.73      333.76     22.91 o 
  -1  19   1      263.91      279.02     29.62 o 
   0  19   1      287.35      324.06     21.31 o 
   1  19   1      162.80      142.54     23.20 o 
   2  19   1      223.58      230.49     19.25 o 
   3  19   1       59.05       46.27     13.40 o 
   4  19   1      118.07      153.20     23.28 o 
   5  19   1       10.34       -3.93     10.12 o 
  -4  20   1        0.31        3.60     16.88 o 
  -3  20   1        5.82        6.46     16.74 o 
  -2  20   1        1.72        6.13     10.67 o 
  -1  20   1        1.70        2.60      9.96 o 
   0  20   1        5.55       13.18     11.86 o 
   1  20   1       17.87       10.98     13.02 o 
   2  20   1        2.34      -10.62     11.45 o 
   3  20   1        0.34        4.17     11.24 o 
   4  20   1        1.94        1.02      8.44 o 
  -4  21   1       31.25       27.42     15.58 o 
  -3  21   1      123.05      116.46     33.96 o 
  -2  21   1      184.21      210.60     25.04 o 
  -1  21   1       26.95       27.90     14.04 o 
   0  21   1      305.03      351.91     27.47 o 
   1  21   1       19.18       20.02     13.80 o 
   2  21   1      179.92      188.04     22.83 o 
   3  21   1       20.43       -5.81     10.18 o 
   4  21   1       33.10       21.57     14.62 o 
  -3  22   1       36.39       23.24     13.72 o 
  -2  22   1       24.62       13.50      8.34 o 
  -1  22   1        2.99       13.62     13.86 o 
   0  22   1        2.44        8.30     13.62 o 
   1  22   1       15.98       43.57     15.88 o 
   2  22   1       12.90        4.77     12.37 o 
   3  22   1       50.38       23.50     45.02 o 
  -3  23   1        2.93       -2.82     10.93 o 
  -2  23   1       39.87       -3.24      9.56 o 
  -1  23   1        1.14        0.99      6.26 o 
   0  23   1       26.48       22.99     16.59 o 
   1  23   1        2.95        2.47     14.32 o 
   2  23   1      126.20       91.71     62.75 o 
   3  23   1        1.68        7.73     14.03 o 
  -2  24   1       75.02        7.82     11.51 o 
  -1  24   1       32.89        0.14      9.25 o 
   0  24   1       44.57       42.81     17.16 o 
   1  24   1       43.23       51.33     18.57 o 
   2  24   1       27.46       31.16     18.39 o 
   0  25   1        3.54       13.58     16.97 o 
  -3 -17   2       14.03       18.69     22.22 o 
  -3 -16   2      375.62      381.00     43.26 o 
  -2 -16   2       87.37       89.27     25.11 o 
  -3 -15   2       23.64       22.83     19.43 o 
  -2 -15   2      201.46      234.14     33.19 o 
  -4 -14   2       13.68       -7.60     18.28 o 
  -3 -14   2      567.38      597.70     47.87 o 
  -2 -14   2       52.60       34.44     17.86 o 
  -4 -13   2        5.49        1.51     17.22 o 
  -3 -13   2       38.04       36.36     18.73 o 
  -2 -13   2        2.98       -3.78     11.86 o 
  -1 -13   2       29.05       35.05     15.97 o 
  -4 -12   2       88.22       85.10     23.22 o 
  -3 -12   2     1003.16      973.57     60.28 o 
  -2 -12   2      478.69      407.42     36.84 o 
  -1 -12   2     2177.01     2153.29     97.16 o 
  -4 -11   2      255.96      213.27     32.03 o 
  -3 -11   2       61.38       59.64     19.21 o 
  -2 -11   2      718.05      658.05     45.69 o 
  -1 -11   2       96.18       82.99     18.21 o 
  -5 -10   2      239.89      265.08     39.06 o 
  -4 -10   2      110.82      107.36     23.44 o 
  -3 -10   2      669.49      677.22     46.88 o 
  -2 -10   2       74.29       63.91     17.06 o 
  -1 -10   2      785.94      754.05     45.02 o 
  -5  -9   2        0.48        6.57     18.25 o 
  -4  -9   2      320.48      320.53     34.92 o 
  -3  -9   2      202.38      213.68     27.32 o 
  -2  -9   2     1279.38     1179.75     62.75 o 
  -1  -9   2      517.12      532.03     36.43 o 
   0  -9   2     2961.66     3366.55    133.55 o 
  -5  -8   2       20.15       30.62     20.36 o 
  -4  -8   2      150.31      129.38     24.43 o 
  -3  -8   2       69.77       69.52     17.83 o 
  -2  -8   2       17.55       25.52     11.80 o 
  -1  -8   2      394.54      477.33     36.52 o 
   0  -8   2      679.92      690.11     42.10 o 
  -5  -7   2       39.67       57.37     22.13 o 
  -4  -7   2      799.43      805.93     52.65 o 
  -3  -7   2      271.86      254.12     30.37 o 
  -2  -7   2     2839.93     2713.60    107.32 o 
  -1  -7   2      256.44      263.13     24.27 o 
   0  -7   2     3948.38     4279.00    164.75 o 
  -6  -6   2        1.03        4.07     19.85 o 
  -5  -6   2      157.94      142.88     29.60 o 
  -4  -6   2       59.20       63.39     19.21 o 
  -3  -6   2      197.63      203.58     23.82 o 
  -2  -6   2      109.67       92.25     18.60 o 
  -1  -6   2     1108.66     1165.32     52.30 o 
   0  -6   2        2.33        1.15      6.32 o 
   7  -6   2        2.00       -5.72      5.72 o 
  -6  -5   2      223.04      317.80     42.07 o 
  -5  -5   2       24.36       26.81     16.16 o 
  -4  -5   2     1770.64     1842.16     88.05 o 
  -3  -5   2      282.85      280.83     28.35 o 
  -2  -5   2     8548.58     8336.32    192.12 o 
  -1  -5   2     3990.11     4197.91    157.86 o 
   0  -5   2    13947.02    15427.16    529.59 o 
   7  -5   2       43.56        1.55      7.90 o 
  -6  -4   2       36.45       40.72     22.09 o 
  -5  -4   2      149.00      145.35     27.06 o 
  -4  -4   2      133.26      151.77     24.27 o 
  -3  -4   2      930.08      858.65     48.45 o 
  -2  -4   2      143.43      119.53      9.66 o 
   0  -4   2     6168.59     6913.82    242.32 o 
   6  -4   2      132.97      126.14     17.21 o 
   7  -4   2       11.04        9.90      7.46 o 
  -2  -3   2     4100.62     4024.14    100.54 o 
  -1  -3   2     4029.80     4130.07     99.15 o 
   0  -3   2     9313.65    10231.51    234.21 o 
   6  -3   2       51.78       44.84     14.01 o 
   7  -3   2       57.54       10.53     10.64 o 
  -7  -2   2       60.98       53.52     25.46 o 
  -2  -2   2      588.60      581.47     27.26 o 
  -1  -2   2     5899.51     5909.00    143.27 o 
   0  -2   2     6408.87     6793.23    159.03 o 
   1  -2   2     4526.59     4394.02    140.00 o 
   5  -2   2      168.07      166.10     18.79 o 
   6  -2   2      169.16      176.56     34.47 o 
   7  -2   2        1.89        1.74     11.64 o 
  -7  -1   2       22.39       57.78     25.84 o 
  -6  -1   2       30.37       36.75     10.44 o 
  -3  -1   2      207.39      220.16     17.16 o 
  -2  -1   2      153.50      144.49     14.80 o 
  -1  -1   2      227.77      209.48     12.63 o 
   0  -1   2       79.90       74.66      5.47 o 
   1  -1   2      222.06      194.44     15.62 o 
   4  -1   2      141.44      136.09     13.19 o 
   5  -1   2       35.63       35.23     11.26 o 
   6  -1   2       55.06       66.37     15.79 o 
   7  -1   2       18.38       21.57     14.62 o 
  -7   0   2       30.18       48.23     25.62 o 
  -6   0   2        1.64       -1.76      8.40 o 
  -5   0   2      450.06      432.15     25.24 o 
  -4   0   2       13.77       13.76      9.14 o 
  -3   0   2     3054.07     3016.94     97.80 o 
  -2   0   2      696.65      642.06     19.17 o 
  -1   0   2    10951.59    11038.59    244.37 o 
   0   0   2     2694.24     2741.93     51.85 o 
   1   0   2     9935.64    10227.93    145.73 o 
   2   0   2     1763.88     1662.96     32.94 o 
   3   0   2     1969.84     1929.55     46.11 o 
   4   0   2      600.61      579.97     23.57 o 
   5   0   2      198.56      226.94     21.64 o 
   6   0   2      117.20      145.60     18.42 o 
   7   0   2       24.03       32.10     23.47 o 
  -7   1   2       20.26       37.74     25.62 o 
  -6   1   2       34.42       44.82     10.46 o 
  -5   1   2       92.16      119.85     10.52 o 
  -4   1   2      112.83      111.87      8.31 o 
  -3   1   2      181.78      178.59     12.48 o 
  -2   1   2      192.63      198.80     10.01 o 
  -1   1   2      168.06      168.12     18.29 o 
   0   1   2       78.02       82.31      5.32 o 
   1   1   2      304.56      283.00      9.21 o 
   2   1   2      232.31      234.86      9.06 o 
   3   1   2      292.74      267.59     15.61 o 
   4   1   2      131.59      124.07     13.10 o 
   5   1   2       45.22       44.03     13.13 o 
   6   1   2       54.58       91.16     25.78 o 
   7   1   2       22.55        4.07     22.41 o 
  -7   2   2       60.99       84.04     29.31 o 
  -6   2   2        8.92       11.64     18.66 o 
  -5   2   2      691.50      742.12     20.62 o 
  -4   2   2       40.64       39.34      5.52 o 
  -3   2   2     3664.42     3615.57     54.57 o 
  -2   2   2      640.25      617.29     11.87 o 
  -1   2   2     6355.40     6291.41    130.34 o 
   0   2   2     6394.26     6838.40    116.17 o 
   1   2   2     4188.44     4245.43     76.07 o 
   2   2   2     2734.20     2730.73     53.23 o 
   3   2   2     1791.12     1824.97     49.16 o 
   4   2   2      673.81      680.12     29.06 o 
   5   2   2      168.56      167.16     27.00 o 
   6   2   2      171.35      169.88     30.88 o 
   7   2   2        0.42       -1.09     21.07 o 
  -7   3   2       43.95       82.92     29.28 o 
  -6   3   2       61.81       64.77     15.22 o 
  -5   3   2      145.92      161.37     14.42 o 
  -4   3   2      761.91      799.58     23.80 o 
  -3   3   2      525.20      516.77     17.90 o 
  -2   3   2     4232.11     4171.11     73.13 o 
  -1   3   2     3944.73     4135.03     91.46 o 
   0   3   2     9399.71    10094.46    171.29 o 
   1   3   2     5372.93     5410.49     94.97 o 
   2   3   2     2686.81     2679.83     52.62 o 
   3   3   2     1173.41     1138.37     29.61 o 
   4   3   2      274.66      275.53     19.55 o 
   5   3   2      320.04      356.09     36.71 o 
   6   3   2       55.13       50.41     22.89 o 
   7   3   2       58.69       70.80     26.26 o 
  -7   4   2        7.23        3.82     24.08 o 
  -6   4   2       26.97       46.42     14.48 o 
  -5   4   2      148.67      146.94     13.73 o 
  -4   4   2      174.68      178.79     12.56 o 
  -3   4   2      875.43      854.62     22.42 o 
  -2   4   2      135.26      119.52      9.74 o 
  -1   4   2      549.08      497.55     17.81 o 
   0   4   2     6181.50     6793.17    128.10 o 
   1   4   2      642.27      620.81     21.44 o 
   2   4   2     1011.29      941.57     24.14 o 
   3   4   2      585.95      577.24     19.75 o 
   4   4   2       84.06       83.27     12.75 o 
   5   4   2       49.39       82.24     14.91 o 
   6   4   2      141.29      135.32     28.28 o 
   7   4   2       15.28       35.11     23.86 o 
  -7   5   2        7.12        5.78     14.12 o 
  -6   5   2      234.34      296.23     25.79 o 
  -5   5   2       37.10       31.67      8.58 o 
  -4   5   2     1740.54     1820.80     42.01 o 
  -3   5   2      348.01      340.10     15.99 o 
  -2   5   2     8006.36     8082.36    141.13 o 
  -1   5   2     4106.71     4236.52     75.29 o 
   0   5   2    13867.96    15317.07    257.53 o 
   1   5   2     5879.02     5749.34    102.09 o 
   2   5   2     5463.17     5561.92    100.93 o 
   3   5   2     1514.14     1461.65     35.67 o 
   4   5   2      810.44      865.59     33.74 o 
   5   5   2      341.69      396.89     26.48 o 
   6   5   2       68.32       80.64     25.59 o 
   7   5   2       40.73       44.80     25.04 o 
  -7   6   2        4.03        3.76      9.50 o 
  -6   6   2        0.30        4.84     12.46 o 
  -5   6   2      181.47      186.52     19.94 o 
  -4   6   2       91.69       96.54      9.78 o 
  -3   6   2      159.55      151.96     10.49 o 
  -2   6   2      132.95      142.80      9.28 o 
  -1   6   2      955.31      991.09     23.30 o 
   0   6   2        2.84        2.68      2.76 o 
   1   6   2     1659.63     1748.33     37.38 o 
   2   6   2      160.11      174.70     12.04 o 
   3   6   2      386.18      395.14     16.98 o 
   4   6   2       47.69       55.06     11.86 o 
   5   6   2       42.51       32.90     12.64 o 
   6   6   2        0.52        2.13     12.42 o 
   7   6   2        0.64       -2.44     19.40 o 
  -7   7   2       11.15        3.20     10.86 o 
  -6   7   2      149.05      168.99     22.30 o 
  -5   7   2       46.80       50.47     13.46 o 
  -4   7   2      822.80      827.48     25.79 o 
  -3   7   2      324.58      310.94     14.33 o 
  -2   7   2     2588.20     2508.97     57.27 o 
  -1   7   2      304.05      271.47     15.38 o 
   0   7   2     4066.96     4408.93     80.31 o 
   1   7   2      944.22      830.62     43.41 o 
   2   7   2     2735.42     2650.66     54.51 o 
   3   7   2     1016.35      973.60     28.00 o 
   4   7   2      544.13      521.35     26.43 o 
   5   7   2      129.83      152.16     19.11 o 
   6   7   2       23.53       15.40     14.23 o 
   7   7   2        6.66       10.07     20.07 o 
  -7   8   2        3.60       -1.19     11.21 o 
  -6   8   2       22.57       10.22     13.68 o 
  -5   8   2       10.79        1.99     13.50 o 
  -4   8   2      104.70       86.61     10.31 o 
  -3   8   2      126.62      125.30     10.91 o 
  -2   8   2       19.92       20.45      5.23 o 
  -1   8   2      562.98      616.47     18.12 o 
   0   8   2      677.33      732.16     18.00 o 
   1   8   2      340.43      368.31     15.40 o 
   2   8   2       57.91       54.83      7.54 o 
   3   8   2       51.39       66.94      9.06 o 
   4   8   2      120.83      121.63     12.76 o 
   5   8   2       31.26       20.41     11.71 o 
   6   8   2       18.55       22.27     14.83 o 
   7   8   2        1.15       10.22     14.70 o 
  -7   9   2       19.15       18.17     26.50 o 
  -6   9   2       53.04       68.81     18.47 o 
  -5   9   2        0.50        2.33     11.04 o 
  -4   9   2      327.49      314.03     17.72 o 
  -3   9   2      182.66      178.98     13.45 o 
  -2   9   2     1323.07     1253.96     30.44 o 
  -1   9   2      471.94      482.56     16.68 o 
   0   9   2     2969.09     3301.68     55.50 o 
   1   9   2     1151.57     1048.83     28.23 o 
   2   9   2      949.14      887.54     26.23 o 
   3   9   2     1211.62     1214.56     33.55 o 
   4   9   2       60.85       70.67     11.14 o 
   5   9   2      260.84      289.76     24.94 o 
   6   9   2        5.24        2.20     13.18 o 
   7   9   2       12.61       18.59     17.16 o 
  -7  10   2       31.25       26.27     23.94 o 
  -6  10   2       69.08       76.56     35.83 o 
  -5  10   2      278.86      312.40     28.62 o 
  -4  10   2       80.40       98.82     14.23 o 
  -3  10   2      693.18      688.98     29.91 o 
  -2  10   2       49.13       43.60      6.94 o 
  -1  10   2      803.97      740.60     25.56 o 
   0  10   2      832.97      865.57     20.29 o 
   1  10   2      807.70      745.16     23.39 o 
   2  10   2      274.77      239.93     14.71 o 
   3  10   2      318.49      302.17     17.05 o 
   4  10   2      205.08      223.45     17.36 o 
   5  10   2       62.49       97.31     18.19 o 
   6  10   2       72.90       82.72     20.43 o 
   7  10   2       10.08       -4.61     18.93 o 
  -7  11   2        5.05       23.41     24.37 o 
  -6  11   2       42.90       19.44     19.69 o 
  -5  11   2        3.68       16.75     13.40 o 
  -4  11   2      247.35      238.74     36.83 o 
  -3  11   2       57.55       55.52      8.92 o 
  -2  11   2      703.45      705.04     26.66 o 
  -1  11   2      118.16      127.63     10.78 o 
   0  11   2     1073.52     1228.46     26.50 o 
   1  11   2      171.94      155.79     10.19 o 
   2  11   2      390.69      333.36     17.23 o 
   3  11   2      252.23      245.00     16.72 o 
   4  11   2       83.28       84.70     12.60 o 
   5  11   2       93.30       66.70     16.62 o 
   6  11   2       30.01       37.01     17.66 o 
  -6  12   2       12.95        3.05      8.59 o 
  -5  12   2      218.82      265.02     36.15 o 
  -4  12   2       87.88       90.51     16.44 o 
  -3  12   2      990.82     1041.95     30.82 o 
  -2  12   2      472.65      460.06     18.70 o 
  -1  12   2     2104.70     2093.71     47.14 o 
   0  12   2     1216.76     1239.54     27.51 o 
   1  12   2     1875.88     1888.08     70.94 o 
   2  12   2      987.50      923.38     30.72 o 
   3  12   2      543.93      473.90     33.80 o 
   4  12   2      438.54      457.32     23.18 o 
   5  12   2       62.06       55.81     16.71 o 
   6  12   2      103.06      116.52     22.55 o 
  -6  13   2        9.40       36.32     17.20 o 
  -5  13   2       22.53       53.97     17.37 o 
  -4  13   2        4.53       10.23     12.17 o 
  -3  13   2       39.49       53.01      9.56 o 
  -2  13   2        4.98        7.64      6.69 o 
  -1  13   2       30.78       37.68      7.88 o 
   0  13   2       11.15       18.65      5.66 o 
   1  13   2       10.84        8.81      5.72 o 
   2  13   2       18.72       21.65      7.09 o 
   3  13   2       25.19       30.05      8.23 o 
   4  13   2        7.42        6.68      9.49 o 
   5  13   2        5.84       16.46     14.61 o 
   6  13   2        2.91        5.33     15.27 o 
  -6  14   2        8.58       15.31     17.51 o 
  -5  14   2      110.52      145.76     23.10 o 
  -4  14   2        7.61        6.68     12.77 o 
  -3  14   2      583.82      580.24     26.99 o 
  -2  14   2       62.30       68.53     11.67 o 
  -1  14   2     1088.32     1135.33     32.91 o 
   0  14   2      327.74      367.91     15.27 o 
   1  14   2      794.68      773.35     22.90 o 
   2  14   2      254.98      252.72     14.74 o 
   3  14   2      299.45      279.57     16.72 o 
   4  14   2      157.45      162.38     17.75 o 
   5  14   2       35.24       29.90     13.41 o 
   6  14   2       39.67       46.56     16.35 o 
  -6  15   2        2.18        9.65     20.49 o 
  -5  15   2       27.94       42.83     17.88 o 
  -4  15   2       43.80       75.28     23.36 o 
  -3  15   2       21.04       23.18     12.89 o 
  -2  15   2      220.68      203.54     16.13 o 
  -1  15   2      118.71      131.72     14.02 o 
   0  15   2      152.20      151.61     14.15 o 
   1  15   2      143.56      155.43     12.67 o 
   2  15   2      121.90      120.48     11.42 o 
   3  15   2       73.22       81.14     11.21 o 
   4  15   2       49.22       46.94     12.86 o 
   5  15   2       44.98       24.14     26.92 o 
   6  15   2        6.19        2.70     14.42 o 
  -5  16   2       72.92       97.74     22.42 o 
  -4  16   2        6.87       -7.62     13.30 o 
  -3  16   2      389.41      404.10     59.87 o 
  -2  16   2       80.88       86.02     14.24 o 
  -1  16   2      466.70      501.57     22.92 o 
   0  16   2      427.03      460.49     22.53 o 
   1  16   2      417.78      418.64     18.07 o 
   2  16   2      318.30      297.41     16.80 o 
   3  16   2      299.58      309.64     21.22 o 
   4  16   2      104.59      103.30     16.56 o 
   5  16   2       23.03        0.89      6.63 o 
  -5  17   2        0.62        4.50     16.44 o 
  -4  17   2      175.09      226.18     26.58 o 
  -3  17   2        5.44       -3.35     12.03 o 
  -2  17   2      464.71      482.91     23.54 o 
  -1  17   2      299.63      322.23     20.58 o 
   0  17   2      622.70      679.41     27.77 o 
   1  17   2      389.57      343.15     21.06 o 
   2  17   2      355.95      347.70     18.37 o 
   3  17   2       35.24       40.75     12.41 o 
   4  17   2       86.75       83.84     16.01 o 
   5  17   2        8.93        9.17      9.16 o 
  -5  18   2       34.08       37.24     20.17 o 
  -4  18   2        4.86        9.16     15.86 o 
  -3  18   2      149.36      140.96     21.94 o 
  -2  18   2       27.75       26.68     10.17 o 
  -1  18   2      209.32      216.84     18.85 o 
   0  18   2      151.19      161.79     16.57 o 
   1  18   2      257.65      262.55     19.85 o 
   2  18   2       59.42       64.86     20.27 o 
   3  18   2      123.10      130.34     16.40 o 
   4  18   2       16.42        9.97     12.24 o 
   5  18   2       15.64        3.49      8.94 o 
  -5  19   2       12.15       26.09     19.67 o 
  -4  19   2       91.36      110.88     23.01 o 
  -3  19   2       26.34       30.54     16.35 o 
  -2  19   2      224.43      264.31     28.73 o 
  -1  19   2      103.07      126.21     15.39 o 
   0  19   2      281.26      312.55     25.82 o 
   1  19   2      185.89      171.01     20.33 o 
   2  19   2      347.65      366.15     27.69 o 
   3  19   2      103.92      112.86     16.22 o 
   4  19   2       38.75       20.98     20.63 o 
  -4  20   2       19.38       20.59     18.17 o 
  -3  20   2        5.10        2.86     15.92 o 
  -2  20   2       21.47       10.48     16.16 o 
  -1  20   2        5.40        5.44     10.54 o 
   0  20   2       23.57       24.25     11.40 o 
   1  20   2       29.96       25.39     13.50 o 
   2  20   2       25.72       24.26     19.80 o 
   3  20   2       19.06        7.71     14.02 o 
   4  20   2       13.94       16.32     15.46 o 
  -4  21   2       17.36       23.86     19.21 o 
  -3  21   2       53.53       62.93     31.12 o 
  -2  21   2       11.88       -2.12     14.88 o 
  -1  21   2        7.04       16.64     11.93 o 
   0  21   2       63.07       78.42     17.33 o 
   1  21   2       47.39       43.99     15.73 o 
   2  21   2       69.77       70.08     17.36 o 
   3  21   2       99.45       75.71     29.28 o 
   4  21   2        2.09       -6.78     17.14 o 
  -3  22   2       18.90       13.63     33.75 o 
  -2  22   2        5.64       12.63      9.89 o 
  -1  22   2       40.89       14.55     12.53 o 
   0  22   2       20.21       10.31     12.98 o 
   1  22   2       74.24       66.06     24.55 o 
   2  22   2        9.17        6.81     14.74 o 
   3  22   2       18.68        3.65     10.27 o 
  -1  23   2        2.22        0.61     10.16 o 
   0  23   2       90.68       98.22     26.81 o 
   1  23   2        5.29        3.87     11.64 o 
   2  23   2       16.12       20.87     16.58 o 
  -2  24   2        9.45        7.38     13.47 o 
  -1  24   2       21.05       -6.96      8.72 o 
   0  24   2       21.56        4.69      9.16 o 
   1  24   2       22.26       33.21     16.02 o 
  -3 -19   3      134.99      206.60     42.42 o 
  -3 -18   3       12.58       13.72     22.93 o 
  -3 -17   3      228.91      292.44     42.36 o 
  -2 -17   3        7.97       -4.26     19.27 o 
  -4 -16   3      131.90      149.91     34.98 o 
  -3 -16   3       33.29       29.40     22.22 o 
  -2 -16   3      661.64      652.76     56.44 o 
  -4 -15   3       12.57        7.15     21.64 o 
  -3 -15   3      134.27      136.31     30.88 o 
  -2 -15   3       28.98       35.37     20.71 o 
  -1 -15   3      496.21      483.13     45.82 o 
  -4 -14   3      208.95      248.25     39.79 o 
  -3 -14   3       48.52       59.58     24.02 o 
  -2 -14   3      731.02      788.39     56.88 o 
  -1 -14   3       39.48       42.94     20.14 o 
  -4 -13   3       82.62       91.03     28.67 o 
  -3 -13   3       35.22       15.23     18.05 o 
  -2 -13   3      214.26      184.50     30.91 o 
  -1 -13   3       81.46       79.46     21.23 o 
  -5 -12   3       12.81       10.04     22.86 o 
  -4 -12   3      329.05      382.03     43.80 o 
  -3 -12   3       14.94       16.96     18.15 o 
  -2 -12   3     1767.63     1724.32     89.94 o 
  -1 -12   3       25.04       28.12     15.20 o 
  -5 -11   3       62.11       50.18     25.68 o 
  -4 -11   3       46.12       54.61     22.83 o 
  -3 -11   3       47.18       35.43     17.83 o 
  -2 -11   3       45.27       45.56     17.48 o 
  -1 -11   3      180.75      160.36     25.56 o 
   0 -11   3        4.09       11.51     12.60 o 
  -5 -10   3       65.68       75.39     28.35 o 
  -4 -10   3      295.42      336.33     40.63 o 
  -3 -10   3      182.50      172.86     28.57 o 
  -2 -10   3     1212.95     1213.00     71.51 o 
  -1 -10   3      138.44      133.23     22.89 o 
   0 -10   3     1197.27     1130.05     62.94 o 
  -5  -9   3      282.97      270.89     42.65 o 
  -4  -9   3       41.37       52.88     22.35 o 
  -3  -9   3     1450.65     1356.08     73.59 o 
  -2  -9   3      301.90      298.24     30.94 o 
  -1  -9   3     5693.86     5936.98    230.01 o 
   0  -9   3      133.77      143.62     22.22 o 
  -6  -8   3       22.58       42.07     26.49 o 
  -5  -8   3      142.61      193.39     36.04 o 
  -4  -8   3      563.91      619.31     51.27 o 
  -3  -8   3       45.00       49.41     18.05 o 
  -2  -8   3     1117.14     1040.46     58.87 o 
  -1  -8   3     1103.91     1095.58     58.23 o 
   0  -8   3      417.82      371.38     30.56 o 
   7  -8   3       17.38       -1.39      9.40 o 
  -6  -7   3       95.33      139.97     34.21 o 
  -5  -7   3      258.77      231.70     37.13 o 
  -4  -7   3      173.54      143.72     27.70 o 
  -3  -7   3     1756.98     1796.21     51.30 o 
  -2  -7   3      136.13      128.36     22.48 o 
  -1  -7   3    10759.55    11713.21    410.92 o 
   0  -7   3       88.99       86.35     17.22 o 
  -6  -6   3        0.87        4.97     21.64 o 
  -5  -6   3      374.87      458.79     46.21 o 
  -4  -6   3      122.89      107.50     14.51 o 
  -3  -6   3       86.66       71.21     10.62 o 
  -2  -6   3      458.35      442.76     35.79 o 
  -1  -6   3      303.53      343.81     29.02 o 
   0  -6   3        9.74        9.40      8.95 o 
   7  -6   3       22.52       -6.49      6.49 o 
  -6  -5   3       48.57       61.12     25.97 o 
  -5  -5   3      296.36      317.38     39.34 o 
  -4  -5   3      129.68      133.74     15.97 o 
  -3  -5   3     1479.86     1496.10     44.80 o 
  -2  -5   3     1266.30     1332.84     39.91 o 
  -1  -5   3     2901.64     2750.00    108.16 o 
   0  -5   3       85.83       83.38      8.71 o 
   1  -5   3     2573.43     2500.98    107.07 o 
   6  -5   3       40.97       59.67     15.44 o 
   7  -5   3       12.52        1.39      6.33 o 
  -6  -4   3       20.01       32.16     22.51 o 
  -5  -4   3       50.83       56.59     12.99 o 
  -4  -4   3     1278.55     1217.53     43.75 o 
  -3  -4   3      189.58      178.99     14.32 o 
  -2  -4   3     4948.57     5025.57    122.43 o 
  -1  -4   3      389.83      428.51     16.56 o 
   0  -4   3     4439.12     4890.16    117.27 o 
   1  -4   3      798.10      885.43     36.15 o 
   6  -4   3       25.44       11.91     12.92 o 
   7  -4   3        0.31       -8.35     14.61 o 
  -7  -3   3       32.48       45.69     27.51 o 
  -6  -3   3       30.51       37.84     15.21 o 
  -5  -3   3      416.03      445.45     36.49 o 
  -4  -3   3       15.55       19.56     11.74 o 
  -3  -3   3     1742.67     1861.56     68.72 o 
  -2  -3   3       60.21       55.66     13.10 o 
  -1  -3   3     4691.94     4680.40    111.41 o 
   0  -3   3       37.38       34.96      5.82 o 
   1  -3   3     4385.16     4406.86    115.71 o 
   5  -3   3      375.92      370.09     23.20 o 
   6  -3   3       20.15       31.97     18.81 o 
   7  -3   3       25.62        6.03      7.06 o 
  -6  -2   3       58.44       74.36     22.80 o 
  -5  -2   3      225.41      221.22     28.70 o 
  -4  -2   3      601.50      574.84     36.91 o 
  -3  -2   3      227.98      215.13     20.33 o 
  -2  -2   3     2701.40     2516.67     69.68 o 
  -1  -2   3       19.11       22.25      5.39 o 
   0  -2   3     5243.61     5380.54     78.29 o 
   1  -2   3      171.33      146.49      6.63 o 
   2  -2   3     2551.17     2355.11     91.13 o 
   3  -2   3      245.98      263.19     26.85 o 
   4  -2   3      436.49      410.92     21.22 o 
   5  -2   3      129.26      144.80     16.61 o 
   6  -2   3       34.70       14.71     20.09 o 
   7  -2   3       17.58        7.11      6.85 o 
  -7  -1   3        0.75        7.66     21.68 o 
  -6  -1   3       71.75      108.57     24.72 o 
  -5  -1   3       43.37       29.76     15.68 o 
  -4  -1   3      340.41      327.45     28.22 o 
  -3  -1   3       21.12       20.18     10.16 o 
  -2  -1   3      683.24      634.03     30.91 o 
  -1  -1   3      810.28      772.35     25.26 o 
   0  -1   3        1.38        1.95      2.56 o 
   1  -1   3      952.24      922.10     18.73 o 
   2  -1   3      541.38      507.73     17.60 o 
   3  -1   3       79.60       95.75     10.48 o 
   4  -1   3      125.26      126.95     14.07 o 
   5  -1   3       45.64       42.93     20.83 o 
   6  -1   3       23.59       35.56     13.84 o 
   7  -1   3        7.70        6.67     10.45 o 
  -7   0   3       10.81        7.44     22.86 o 
  -6   0   3      240.10      319.28     38.22 o 
  -5   0   3       62.19       73.59     20.07 o 
  -4   0   3     1337.36     1466.61     42.89 o 
  -3   0   3      315.43      284.39     14.36 o 
  -2   0   3     6059.73     6039.60    129.43 o 
  -1   0   3     1119.50     1053.02     27.08 o 
   0   0   3    11340.30    11908.49    212.87 o 
   2   0   3     7189.35     6942.06    114.50 o 
   3   0   3       26.26       27.58      7.93 o 
   4   0   3     1817.55     1943.12     51.67 o 
   5   0   3       21.58       38.54     12.02 o 
   6   0   3      196.70      224.07     38.06 o 
   7   0   3       15.72       13.44     10.97 o 
  -7   1   3        1.06      -14.49     23.09 o 
  -6   1   3       54.63       73.08     24.53 o 
  -5   1   3       61.89       70.46      9.21 o 
  -4   1   3      286.87      322.78     18.71 o 
  -3   1   3       27.70       27.60      6.09 o 
  -2   1   3      656.98      651.01     20.36 o 
  -1   1   3      697.45      662.88     54.25 o 
   0   1   3        2.06        1.06      2.75 o 
   1   1   3     1037.24     1028.40     23.87 o 
   2   1   3      574.15      558.01     22.10 o 
   3   1   3       85.97       86.24     11.47 o 
   4   1   3      131.68      144.39     25.27 o 
   5   1   3       33.59       25.75     18.21 o 
   6   1   3       18.30       43.45     22.89 o 
   7   1   3        7.94        2.98      9.65 o 
  -7   2   3       23.24       28.83     25.14 o 
  -6   2   3       67.88       79.84     15.38 o 
  -5   2   3      289.31      330.26     22.04 o 
  -4   2   3      681.49      641.11     15.86 o 
  -3   2   3      275.24      257.03      8.24 o 
  -2   2   3     2928.45     2811.97     63.19 o 
  -1   2   3       12.86        9.91      4.02 o 
   0   2   3     5366.90     5413.82    119.03 o 
   1   2   3      183.85      163.22      8.56 o 
   2   2   3     2664.32     2507.45     63.04 o 
   3   2   3      279.17      279.59     18.29 o 
   4   2   3      467.14      457.67     36.55 o 
   5   2   3      158.22      194.93     31.20 o 
   6   2   3       30.05       30.40     20.75 o 
   7   2   3       19.81        8.02     10.45 o 
  -7   3   3       41.92       55.51     28.92 o 
  -6   3   3       26.45       29.25     13.37 o 
  -5   3   3      501.73      547.37     27.64 o 
  -4   3   3       42.58       45.50      7.11 o 
  -3   3   3     1737.03     1775.10     37.29 o 
  -2   3   3       66.34       74.74      8.61 o 
  -1   3   3     4429.54     4442.62    102.01 o 
   0   3   3       41.71       48.25      5.15 o 
   1   3   3     4740.78     4708.16     74.31 o 
   2   3   3      110.03       98.17     11.06 o 
   3   3   3     1546.06     1512.86     37.28 o 
   4   3   3       79.26       81.45     20.07 o 
   5   3   3      301.92      348.39     38.25 o 
   6   3   3       24.84       50.95     23.89 o 
   7   3   3       18.37       17.16     16.61 o 
  -7   4   3       12.76       17.80     25.91 o 
  -6   4   3       28.42       28.13     13.32 o 
  -5   4   3       56.28       67.41     13.50 o 
  -4   4   3     1260.01     1299.08     49.43 o 
  -3   4   3      174.51      185.12     10.03 o 
  -2   4   3     4806.72     4955.02    112.68 o 
  -1   4   3      388.39      420.65     39.50 o 
   0   4   3     4417.40     4803.23     86.70 o 
   1   4   3      732.35      732.91     17.21 o 
   2   4   3     3720.34     3826.03     82.85 o 
   3   4   3      198.95      179.18     13.00 o 
   4   4   3      986.54      954.31     31.39 o 
   5   4   3       29.81       52.97     20.04 o 
   6   4   3       17.63       35.27     21.39 o 
   7   4   3        1.99        4.71     21.55 o 
  -7   5   3       15.87       48.48     28.03 o 
  -6   5   3       49.17       57.02     15.39 o 
  -5   5   3      257.07      301.32     22.77 o 
  -4   5   3      194.53      195.69     17.43 o 
  -3   5   3     1435.36     1411.23     32.20 o 
  -2   5   3     1395.09     1481.85     40.84 o 
  -1   5   3     2705.38     2576.65     93.31 o 
   0   5   3       86.31       83.38      8.54 o 
   1   5   3     2803.73     2691.44     52.84 o 
   2   5   3     2161.44     2218.20     47.32 o 
   3   5   3     1409.37     1397.94     35.84 o 
   4   5   3      835.96      905.07     30.03 o 
   5   5   3      251.41      298.26     28.30 o 
   6   5   3       38.18       72.08     25.97 o 
   7   5   3       11.21       19.18     24.18 o 
  -7   6   3       38.90       80.74     31.10 o 
  -6   6   3        1.35       -6.51     11.87 o 
  -5   6   3      356.21      414.27     26.47 o 
  -4   6   3      133.74      119.99     15.25 o 
  -3   6   3      106.27      109.56      9.10 o 
  -2   6   3      524.01      527.06     22.18 o 
  -1   6   3      340.61      327.16     11.62 o 
   0   6   3       16.83       13.28      3.96 o 
   1   6   3      509.67      530.67     18.16 o 
   2   6   3      541.48      523.93     18.76 o 
   3   6   3        2.88        6.79      5.87 o 
   4   6   3      353.46      337.19     19.32 o 
   5   6   3      259.93      288.60     24.81 o 
   6   6   3       10.21       -5.00     18.95 o 
   7   6   3       23.46       61.02     29.15 o 
  -7   7   3       24.58       -1.73     12.57 o 
  -6   7   3       92.98      105.17     18.89 o 
  -5   7   3      215.25      241.25     22.71 o 
  -4   7   3      180.62      189.88     18.75 o 
  -3   7   3     1666.85     1740.22     51.81 o 
  -2   7   3      158.21      157.75      8.91 o 
  -1   7   3    10730.36    11485.01    197.47 o 
   0   7   3       90.62      104.53      8.64 o 
   1   7   3    10304.60    10743.15    187.43 o 
   2   7   3      282.22      255.56     14.07 o 
   3   7   3     1678.31     1665.64     41.32 o 
   4   7   3      356.87      358.03     19.87 o 
   5   7   3      439.09      442.76     29.55 o 
   6   7   3       18.80       33.40     15.33 o 
   7   7   3       94.38      113.26     33.41 o 
  -7   8   3       24.69       23.01     14.43 o 
  -6   8   3       17.98       28.56     15.32 o 
  -5   8   3      145.92      131.74     18.27 o 
  -4   8   3      535.86      563.58     29.23 o 
  -3   8   3       44.96       42.45      6.63 o 
  -2   8   3     1071.77     1055.85     30.86 o 
  -1   8   3     1050.64     1056.34     26.31 o 
   0   8   3      388.74      362.29     14.35 o 
   1   8   3     1001.08      992.78     27.54 o 
   2   8   3     1122.40     1028.81     29.11 o 
   3   8   3       24.93       24.32      7.85 o 
   4   8   3      626.87      681.98     35.39 o 
   5   8   3      153.96      181.78     21.41 o 
   6   8   3       22.86       37.42     16.62 o 
   7   8   3       22.14       54.64     30.85 o 
  -7   9   3       44.48       15.05     17.35 o 
  -6   9   3       19.95       42.65     16.33 o 
  -5   9   3      272.15      266.51     24.41 o 
  -4   9   3       21.08       23.24     11.41 o 
  -3   9   3     1452.28     1356.31     45.45 o 
  -2   9   3      257.77      253.30     16.96 o 
  -1   9   3     5810.73     6126.45    147.31 o 
   0   9   3      132.92      131.34     10.35 o 
   1   9   3     4773.98     4897.61     93.79 o 
   2   9   3      187.27      179.47     13.50 o 
   3   9   3     1213.78     1169.36     34.26 o 
   4   9   3       24.37       39.30     10.61 o 
   5   9   3      330.34      330.44     27.23 o 
   6   9   3        0.57        2.43     14.41 o 
   7   9   3       29.81       44.99     31.10 o 
  -7  10   3       11.49       10.40     24.71 o 
  -6  10   3       13.84       14.83     28.41 o 
  -5  10   3       45.46       44.12     15.26 o 
  -4  10   3      329.15      372.18     25.86 o 
  -3  10   3      178.67      180.62     18.68 o 
  -2  10   3     1481.55     1463.58     34.05 o 
  -1  10   3      129.89      112.88     11.27 o 
   0  10   3     1194.14     1179.68     25.14 o 
   1  10   3      325.61      301.43     15.76 o 
   2  10   3      973.81      908.76     28.55 o 
   3  10   3      291.33      293.97     18.36 o 
   4  10   3      279.37      320.16     24.50 o 
   5  10   3       41.90       53.79     16.66 o 
   6  10   3       17.73       18.17     16.40 o 
  -6  11   3       28.81       10.26     16.53 o 
  -5  11   3       39.98       58.90     16.96 o 
  -4  11   3       48.86       37.56     13.58 o 
  -3  11   3       59.12       53.67     26.45 o 
  -2  11   3       37.14       35.83      6.84 o 
  -1  11   3      249.92      247.39     13.78 o 
   0  11   3        5.47        7.11      4.25 o 
   1  11   3      170.73      154.95     12.99 o 
   2  11   3       69.10       83.96     10.84 o 
   3  11   3      106.39      116.69     13.21 o 
   4  11   3       36.40       36.53     11.12 o 
   5  11   3       40.16       47.54     16.82 o 
   6  11   3       20.09       12.50     12.28 o 
  -6  12   3       51.20        9.05     17.76 o 
  -5  12   3       15.49        4.08     13.78 o 
  -4  12   3      320.78      344.50     26.77 o 
  -3  12   3       19.54       26.98     11.96 o 
  -2  12   3     1792.17     1843.19     57.43 o 
  -1  12   3       30.50       31.49      7.05 o 
   0  12   3     3403.03     3741.01     64.59 o 
   1  12   3       85.08       83.08     10.33 o 
   2  12   3     1564.05     1399.97     51.48 o 
   3  12   3       32.80       44.91     10.61 o 
   4  12   3      256.15      301.63     21.19 o 
   5  12   3       27.02       39.17     13.29 o 
   6  12   3       28.33       -0.48      9.16 o 
  -6  13   3       12.09       10.54     21.31 o 
  -5  13   3        3.77        4.00     14.65 o 
  -4  13   3       90.23      116.12     22.37 o 
  -3  13   3       36.54       21.77     11.64 o 
  -2  13   3      212.57      216.85     14.43 o 
  -1  13   3       87.17       91.78     10.27 o 
   0  13   3      117.34      120.97     11.93 o 
   1  13   3       85.87       82.14      8.81 o 
   2  13   3      193.76      180.83     18.65 o 
   3  13   3       26.53       16.60      9.73 o 
   4  13   3       37.39       48.11     12.62 o 
   5  13   3        4.89        3.34     11.60 o 
   6  13   3        2.83        5.59     10.45 o 
  -6  14   3       27.09        0.69     11.25 o 
  -5  14   3       38.87       48.02     18.26 o 
  -4  14   3      215.19      226.20     25.13 o 
  -3  14   3       45.43       56.98     14.86 o 
  -2  14   3      808.16      833.54     37.78 o 
  -1  14   3       34.13       43.29      8.70 o 
   0  14   3      911.39     1006.22     31.15 o 
   1  14   3       11.49       13.86      6.55 o 
   2  14   3      726.27      668.36     28.05 o 
   3  14   3       32.11       29.70     10.77 o 
   4  14   3      308.40      310.57     22.89 o 
   5  14   3       16.73       11.82     21.56 o 
   6  14   3       35.55        4.88     22.24 o 
  -6  15   3        1.20        3.56     18.26 o 
  -5  15   3       20.78       31.27     17.93 o 
  -4  15   3       11.22       19.99     15.41 o 
  -3  15   3      122.27      174.19     22.20 o 
  -2  15   3       42.20       41.82     13.84 o 
  -1  15   3      462.95      441.86     21.31 o 
   0  15   3       36.43       47.33     10.15 o 
   1  15   3      559.01      525.37     24.76 o 
   2  15   3        3.79        4.78      7.69 o 
   3  15   3      143.19      156.00     14.62 o 
   4  15   3       17.58       10.31     11.85 o 
   5  15   3       20.47       -0.24      7.53 o 
  -5  16   3       23.02       21.86     18.21 o 
  -4  16   3      145.49      143.68     22.78 o 
  -3  16   3       31.57       37.61     15.75 o 
  -2  16   3      740.05      753.92     49.86 o 
  -1  16   3        9.34       15.94      8.34 o 
   0  16   3      893.62      969.50     40.65 o 
   1  16   3       14.53       24.41     10.61 o 
   2  16   3      331.73      344.38     18.55 o 
   3  16   3        3.55       18.59      9.24 o 
   4  16   3       81.74       86.80     16.48 o 
   5  16   3        5.87       -4.59      7.71 o 
  -5  17   3       26.71       62.42     21.14 o 
  -4  17   3       18.51       30.88     17.10 o 
  -3  17   3      201.10      230.02     26.46 o 
  -2  17   3       13.44        6.27     13.54 o 
  -1  17   3       79.96       74.53     12.26 o 
   0  17   3       17.18       17.40      9.37 o 
   1  17   3      154.07      145.88     16.24 o 
   2  17   3       64.79       69.28     13.24 o 
   3  17   3      213.55      217.87     19.97 o 
   4  17   3       45.55       57.65     14.75 o 
   5  17   3       27.97       14.17      9.70 o 
  -5  18   3        1.47        0.47     16.74 o 
  -4  18   3       17.08        1.50     15.92 o 
  -3  18   3       10.99       12.96     16.39 o 
  -2  18   3       45.98       49.18     20.35 o 
  -1  18   3       11.25       23.70     10.30 o 
   0  18   3       13.05       13.33      9.97 o 
   1  18   3      103.85      104.95     14.67 o 
   2  18   3       34.03       36.08     12.04 o 
   3  18   3       14.86       22.88     11.86 o 
   4  18   3       32.90        7.17      9.66 o 
   5  18   3       16.78       10.90     10.54 o 
  -4  19   3       12.49       -2.39     17.31 o 
  -3  19   3      139.25      152.14     24.49 o 
  -2  19   3      204.17      229.14     32.35 o 
  -1  19   3      334.56      352.16     30.85 o 
   0  19   3        2.05        0.31      9.59 o 
   1  19   3      201.78      215.42     19.61 o 
   2  19   3      162.01      174.23     22.97 o 
   3  19   3       91.17       79.90     19.16 o 
   4  19   3       13.25       10.55     10.32 o 
  -4  20   3        4.10        0.72     17.79 o 
  -3  20   3       22.78       27.25     18.58 o 
  -2  20   3        0.96       19.27     16.86 o 
  -1  20   3        9.19       12.70     16.20 o 
   0  20   3       13.85       25.90     11.97 o 
   1  20   3       17.62       23.65     13.99 o 
   2  20   3        5.68       -2.87     12.76 o 
   3  20   3       10.36        6.04     13.64 o 
   4  20   3       13.40       21.29     12.34 o 
  -3  21   3       47.10       68.63     22.75 o 
  -2  21   3       45.58       43.33     20.35 o 
   0  21   3       10.94        1.38     11.02 o 
   1  21   3      526.25      622.20     47.49 o 
   2  21   3        5.16        8.72     13.06 o 
   3  21   3       37.72       45.67     19.23 o 
  -3  22   3       12.13        7.88     19.00 o 
  -2  22   3       23.12        1.93     17.14 o 
  -1  22   3        3.57        3.90      6.41 o 
   0  22   3        4.66        5.90      8.18 o 
   1  22   3        1.58        2.73      7.32 o 
   2  22   3       11.83       -4.71      8.48 o 
   3  22   3       21.53       28.99     19.39 o 
  -2  23   3       23.15        2.46     18.44 o 
  -1  23   3       15.76        1.96     11.32 o 
   0  23   3        2.69        8.30     10.90 o 
   1  23   3       20.69       13.86     10.74 o 
   2  23   3       10.66       -4.32      8.91 o 
  -1  24   3        6.20        4.59     11.48 o 
   1  24   3        5.47        1.15     10.06 o 
  -3 -20   4        1.88       -3.59     27.06 o 
  -3 -19   4       39.22       30.75     29.05 o 
  -4 -18   4       10.93        4.23     26.17 o 
  -3 -18   4       18.95       15.58     25.36 o 
  -2 -18   4       28.35       16.80     24.91 o 
  -4 -17   4       39.67       44.92     29.72 o 
  -3 -17   4       70.08       94.30     31.33 o 
  -2 -17   4      186.93      207.46     38.64 o 
  -4 -16   4       39.06       63.65     30.65 o 
  -3 -16   4      107.64      116.72     32.16 o 
  -2 -16   4      180.42      180.78     37.00 o 
  -1 -16   4      189.44      210.38     36.46 o 
  -4 -15   4       59.28       61.60     28.60 o 
  -3 -15   4      133.39      145.83     34.02 o 
  -2 -15   4      182.23      176.01     34.18 o 
  -1 -15   4      237.91      269.96     38.48 o 
  -5 -14   4       37.32       40.05     29.37 o 
  -4 -14   4      224.48      247.19     42.81 o 
  -3 -14   4      353.40      319.63     43.61 o 
  -2 -14   4      132.57      115.95     28.35 o 
  -1 -14   4     1228.95     1279.19     77.12 o 
  -5 -13   4       20.99       19.05     26.23 o 
  -4 -13   4       13.74        0.93     22.00 o 
  -3 -13   4       32.17       27.67     21.93 o 
  -2 -13   4       72.68       45.82     21.84 o 
  -1 -13   4      903.22      907.36     61.57 o 
   0 -13   4      126.49      153.88     29.82 o 
  -5 -12   4       61.92       90.58     32.39 o 
  -4 -12   4      514.91      543.06     53.93 o 
  -3 -12   4      470.19      503.97     49.70 o 
  -2 -12   4     1324.40     1301.70     76.16 o 
  -1 -12   4      536.61      504.77     47.17 o 
   0 -12   4      832.57      864.10     60.32 o 
  -5 -11   4       17.11       34.79     25.72 o 
  -4 -11   4       37.28       36.14     22.89 o 
  -3 -11   4       31.48       33.86     20.01 o 
  -2 -11   4      666.85      676.55     50.66 o 
  -1 -11   4      349.85      332.61     36.43 o 
   0 -11   4      895.41      920.12     59.90 o 
  -6 -10   4       24.71       29.88     28.67 o 
  -5 -10   4      120.26      162.86     37.13 o 
  -4 -10   4       56.74       67.34     25.40 o 
  -3 -10   4      664.44      675.88     53.52 o 
  -2 -10   4      379.22      363.81     36.65 o 
  -1 -10   4     1315.49     1317.63     72.82 o 
   0 -10   4      176.28      177.03     26.71 o 
  -6  -9   4       12.52        1.44     25.43 o 
  -5  -9   4      179.15      229.40     44.38 o 
  -4  -9   4       74.30       91.35     27.48 o 
  -3  -9   4      707.81      633.20     51.82 o 
  -2  -9   4      592.58      551.81     44.09 o 
  -1  -9   4      378.38      338.19     33.67 o 
   0  -9   4     1683.01     1805.73     86.70 o 
  -6  -8   4       50.50       98.67     34.09 o 
  -5  -8   4       40.55       54.13     26.04 o 
  -4  -8   4      158.03      162.32     32.32 o 
  -3  -8   4      107.92      131.34     26.68 o 
  -2  -8   4       35.54       45.24     17.32 o 
  -1  -8   4     1265.23     1300.45     69.65 o 
   0  -8   4       10.68        9.62     11.90 o 
   1  -8   4     1438.72     1427.46     72.98 o 
  -6  -7   4       33.89       39.95     28.57 o 
  -5  -7   4       89.01      116.97     31.04 o 
  -4  -7   4      352.08      360.80     41.40 o 
  -3  -7   4      548.64      556.91     46.82 o 
  -2  -7   4     1821.92     1748.24     85.71 o 
  -1  -7   4     1036.31      912.61     55.25 o 
   0  -7   4     3638.14     3881.49    153.69 o 
   1  -7   4      351.91      382.93     33.38 o 
   7  -7   4       18.12       -4.45      7.54 o 
  -6  -6   4       36.58       49.77     29.28 o 
  -5  -6   4        4.12       13.53     20.20 o 
  -4  -6   4      119.71      110.27     27.16 o 
  -3  -6   4       42.64       36.97     16.77 o 
  -2  -6   4      189.45      169.20     13.56 o 
  -1  -6   4      230.40      225.08     12.74 o 
   0  -6   4       21.64       29.46      6.88 o 
   1  -6   4      239.21      247.45     27.03 o 
   6  -6   4       23.29       -2.72     12.78 o 
   7  -6   4        0.76        3.57      7.63 o 
  -7  -5   4       26.57       31.04     32.55 o 
  -6  -5   4       25.61       44.47     27.70 o 
  -5  -5   4      249.35      273.81     40.24 o 
  -4  -5   4      162.44      190.05     33.44 o 
  -3  -5   4      949.56      919.40     33.44 o 
  -2  -5   4     1506.09     1421.29     41.71 o 
  -1  -5   4      859.02      750.44     25.81 o 
   0  -5   4     5021.00     5450.37    132.97 o 
   1  -5   4      396.43      375.78     19.90 o 
   5  -5   4       17.07       14.67     11.17 o 
   6  -5   4       93.75       70.54     16.75 o 
   7  -5   4        0.80        4.10      8.07 o 
  -7  -4   4        2.13        2.05     26.87 o 
  -6  -4   4       79.65      100.97     31.87 o 
  -5  -4   4       80.28       81.19     26.10 o 
  -4  -4   4      144.11      139.69     18.02 o 
  -3  -4   4      286.35      273.72     18.38 o 
  -2  -4   4      501.98      452.30     22.09 o 
  -1  -4   4      472.01      450.16     20.01 o 
   0  -4   4     1039.10     1154.45     20.88 o 
   1  -4   4      817.67      743.74     28.18 o 
   4  -4   4       83.91       76.40     12.41 o 
   5  -4   4      108.34       80.11     22.19 o 
   6  -4   4       79.41       68.11     16.64 o 
   7  -4   4        8.33        2.61      7.34 o 
  -7  -3   4       20.59       13.28     27.03 o 
  -6  -3   4       25.79       49.64     26.45 o 
  -5  -3   4      191.17      228.37     22.55 o 
  -4  -3   4      141.07      160.60     18.07 o 
  -3  -3   4      809.45      788.20     30.95 o 
  -2  -3   4     1053.19     1060.52     37.22 o 
  -1  -3   4     1261.15     1331.93     42.25 o 
   0  -3   4     2045.90     1979.86     32.24 o 
   1  -3   4     1358.12     1461.17     26.33 o 
   2  -3   4     1306.05     1192.10     27.11 o 
   3  -3   4      463.93      428.99     20.12 o 
   4  -3   4      331.38      368.04     30.09 o 
   5  -3   4        6.64        1.40     10.48 o 
   6  -3   4       47.50       46.83     21.29 o 
   7  -3   4        1.06       17.71      7.73 o 
  -7  -2   4       24.44       42.68     28.57 o 
  -6  -2   4      148.09      143.11     34.15 o 
  -5  -2   4      346.62      402.26     36.20 o 
  -4  -2   4      725.34      685.33     39.76 o 
  -3  -2   4     1682.18     1587.49     49.90 o 
  -2  -2   4     1475.39     1434.87     70.05 o 
  -1  -2   4     4316.60     4500.82    107.04 o 
   0  -2   4      597.81      565.40     17.09 o 
   1  -2   4     4857.40     5094.85     79.87 o 
   2  -2   4      460.29      467.13     15.97 o 
   3  -2   4     3412.00     3401.71     75.46 o 
   4  -2   4      211.10      190.58     16.76 o 
   5  -2   4      739.74      821.54     41.27 o 
   6  -2   4       30.48       15.73     14.69 o 
   7  -2   4       29.11        4.84     12.18 o 
  -6  -1   4        0.90       -2.24     18.76 o 
  -5  -1   4       42.16       44.22     18.82 o 
  -4  -1   4      128.26      101.23     18.50 o 
  -3  -1   4      178.70      190.04     11.88 o 
  -2  -1   4      684.50      668.75     26.57 o 
  -1  -1   4       44.32       36.31      7.77 o 
   0  -1   4      466.38      445.69     20.11 o 
   1  -1   4      131.20      128.02     12.72 o 
   2  -1   4     1018.45      991.82     24.66 o 
   3  -1   4      228.39      214.88     13.75 o 
   4  -1   4      697.19      753.27     29.85 o 
   5  -1   4       73.64       92.62     15.74 o 
   6  -1   4       59.77       68.84     25.65 o 
   7  -1   4       15.63        8.30     11.70 o 
  -6   0   4      115.85      127.14     28.63 o 
  -5   0   4      355.97      437.47     39.57 o 
  -4   0   4     3296.70     3478.36     84.24 o 
  -3   0   4     3587.00     3714.41     85.40 o 
  -2   0   4     5577.74     5640.99    122.45 o 
  -1   0   4     9806.05    10297.73    220.31 o 
   0   0   4      727.14      629.86     18.30 o 
   1   0   4     9989.40    10290.02    188.02 o 
   2   0   4     1871.16     1810.58     50.48 o 
   3   0   4     3434.68     3399.99     64.87 o 
   4   0   4      541.78      545.21     25.86 o 
   5   0   4      403.85      507.95     45.05 o 
   6   0   4        9.83       19.62     23.12 o 
   7   0   4       16.95       -9.20      9.20 o 
  -7   1   4        6.44       29.02     25.40 o 
  -6   1   4        2.18        2.18     19.40 o 
  -5   1   4       72.11      105.17     23.06 o 
  -4   1   4      132.19      120.79     13.59 o 
  -3   1   4      255.23      266.11     14.35 o 
  -2   1   4      652.68      602.28     20.65 o 
  -1   1   4       75.27       85.16      9.89 o 
   0   1   4      493.35      472.13     15.89 o 
   1   1   4      104.14      111.11      9.61 o 
   2   1   4     1020.37      985.87     46.75 o 
   3   1   4      162.00      171.57     17.00 o 
   4   1   4      667.55      678.18     45.82 o 
   5   1   4       55.41       72.66     24.11 o 
   6   1   4       54.20       61.15     26.26 o 
   7   1   4       14.14        1.73     11.67 o 
  -7   2   4       30.71       54.93     28.73 o 
  -6   2   4       97.54      145.45     30.05 o 
  -5   2   4      431.23      393.64     38.90 o 
  -4   2   4      591.93      593.54     25.55 o 
  -3   2   4     1575.38     1540.23     43.09 o 
  -2   2   4     1370.51     1330.90     37.44 o 
  -1   2   4     3682.44     3897.46     95.76 o 
   0   2   4      548.12      562.61     18.23 o 
   1   2   4     5486.44     5514.09    101.68 o 
   2   2   4      488.09      495.28     22.92 o 
   3   2   4     3511.20     3412.78     87.99 o 
   4   2   4      212.11      215.48     29.95 o 
   5   2   4      645.39      795.25     54.90 o 
   6   2   4       30.13       13.02     22.89 o 
   7   2   4       22.09       -4.55     11.29 o 
  -7   3   4       14.89       10.13     26.17 o 
  -6   3   4       23.42       24.53     22.80 o 
  -5   3   4      143.13      137.41     17.12 o 
  -4   3   4      155.80      167.00     15.88 o 
  -3   3   4      777.56      767.14     27.57 o 
  -2   3   4     1267.08     1204.46     34.20 o 
  -1   3   4     1350.10     1464.74     86.83 o 
   0   3   4     1984.37     1938.34     44.15 o 
   1   3   4     1178.03     1295.32     45.18 o 
   2   3   4     1102.30     1046.00     78.27 o 
   3   3   4      432.50      428.92     24.21 o 
   4   3   4      340.82      353.68     25.39 o 
   5   3   4       14.77       22.03     18.05 o 
   6   3   4       55.31       65.19     26.13 o 
   7   3   4        1.27       -2.76     10.42 o 
  -7   4   4        1.83      -22.41     22.41 o 
  -6   4   4       75.34       91.35     28.25 o 
  -5   4   4      102.64      124.93     15.78 o 
  -4   4   4      122.38      122.57     14.69 o 
  -3   4   4      385.62      361.73     36.49 o 
  -2   4   4      651.48      615.90     24.26 o 
  -1   4   4      538.64      511.88     32.37 o 
   0   4   4     1047.01     1145.65     51.11 o 
   1   4   4      842.50      736.64     18.06 o 
   2   4   4      141.25      110.45     10.92 o 
   3   4   4      446.40      413.70     19.04 o 
   4   4   4      102.92       92.18     22.83 o 
   5   4   4       69.11       54.09     22.09 o 
   6   4   4       78.83      124.25     31.65 o 
   7   4   4        4.90       -4.65      9.65 o 
  -7   5   4       26.83       43.29     27.90 o 
  -6   5   4       31.84       22.16     23.82 o 
  -5   5   4      247.66      264.89     22.17 o 
  -4   5   4      146.71      158.61     17.23 o 
  -3   5   4      945.24      929.58     35.59 o 
  -2   5   4     1349.89     1233.14     50.66 o 
  -1   5   4      869.97      751.17     53.71 o 
   0   5   4     5111.16     5407.64     98.56 o 
   1   5   4      442.32      410.17     13.01 o 
   2   5   4     2334.80     2240.57     49.20 o 
   3   5   4      248.16      227.14     18.23 o 
   4   5   4      360.69      368.34     20.62 o 
   5   5   4       25.35       25.97     19.14 o 
   6   5   4       99.45       88.95     28.47 o 
   7   5   4        1.34        0.74     10.33 o 
  -7   6   4        0.15       10.23     28.44 o 
  -6   6   4       42.11       52.43     25.91 o 
  -5   6   4        2.00        1.48     10.15 o 
  -4   6   4      123.69      100.53     22.33 o 
  -3   6   4       31.86       31.92      9.15 o 
  -2   6   4      147.40      157.78     14.16 o 
  -1   6   4      203.70      215.26     17.20 o 
   0   6   4       24.39       21.92      4.91 o 
   1   6   4      260.32      263.37     10.78 o 
   2   6   4      421.37      415.68     19.59 o 
   3   6   4       33.77       27.78      8.07 o 
   4   6   4      232.82      250.07     21.26 o 
   5   6   4        1.96        1.31     16.90 o 
   6   6   4       26.14       17.51     21.96 o 
   7   6   4        1.15        4.36     11.99 o 
  -7   7   4       24.32       41.59     32.16 o 
  -6   7   4       34.66       40.15     25.68 o 
  -5   7   4       98.00      111.55     17.33 o 
  -4   7   4      362.45      405.60     24.99 o 
  -3   7   4      557.33      552.54     26.29 o 
  -2   7   4     1862.84     1721.77     50.96 o 
  -1   7   4     1053.03      998.63     35.11 o 
   0   7   4     3597.13     3787.68     73.28 o 
   1   7   4      355.38      355.80     16.09 o 
   2   7   4     2571.11     2432.74     53.72 o 
   3   7   4       39.97       27.21      8.38 o 
   4   7   4      787.49      816.85     30.18 o 
   5   7   4       14.68        6.36     11.98 o 
   6   7   4      139.97       81.06     26.58 o 
   7   7   4       18.26        5.93     13.72 o 
  -7   8   4       12.89        2.63     24.59 o 
  -6   8   4       47.70       66.46     17.52 o 
  -5   8   4       38.15       41.18     14.27 o 
  -4   8   4      152.84      182.27     20.18 o 
  -3   8   4      116.68      119.50     16.55 o 
  -2   8   4       38.00       29.23      9.51 o 
  -1   8   4     1297.75     1293.59     44.90 o 
   0   8   4       14.75       22.27      5.50 o 
   1   8   4     1412.66     1347.02     34.98 o 
   2   8   4        1.18       -1.26      5.75 o 
   3   8   4       82.46       77.76     11.33 o 
   4   8   4       71.88       85.95     12.86 o 
   5   8   4       12.38       19.59     11.61 o 
   6   8   4       12.69       -5.29     19.40 o 
  -6   9   4        9.95       -0.99     13.89 o 
  -5   9   4      189.37      236.14     32.21 o 
  -4   9   4       84.50       92.47     15.79 o 
  -3   9   4      724.52      722.98     32.09 o 
  -2   9   4      535.24      495.47     27.95 o 
  -1   9   4      388.23      345.13     14.37 o 
   0   9   4     1683.39     1788.00     46.96 o 
   1   9   4      176.38      161.71     19.88 o 
   2   9   4      987.55      943.58     29.61 o 
   3   9   4      102.74       87.42     12.02 o 
   4   9   4      149.37      172.40     17.57 o 
   5   9   4        6.92        0.79     11.02 o 
   6   9   4       34.73       -0.83      7.26 o 
  -6  10   4       31.88       15.27     29.26 o 
  -5  10   4      103.50      123.12     19.69 o 
  -4  10   4       60.32       72.64     15.54 o 
  -3  10   4      620.05      635.84     31.67 o 
  -2  10   4      251.26      249.49     20.60 o 
  -1  10   4     1331.40     1324.91     33.05 o 
   0  10   4      173.88      162.69     12.93 o 
   1  10   4     1351.54     1282.94     35.32 o 
   2  10   4      269.27      257.00     30.74 o 
   3  10   4      993.11      973.05     32.93 o 
   4  10   4       18.76        9.31      9.70 o 
   5  10   4      225.22      257.75     22.90 o 
   6  10   4       27.92       -0.39      7.27 o 
  -6  11   4        3.30       -9.46     10.17 o 
  -5  11   4       34.83       19.67     15.05 o 
  -4  11   4       27.98       14.80     12.61 o 
  -3  11   4       45.41       38.72     12.65 o 
  -2  11   4      532.33      501.69     28.67 o 
  -1  11   4      349.47      323.93     22.63 o 
   0  11   4      894.19      979.74     28.35 o 
   1  11   4      254.66      276.39     16.55 o 
   2  11   4     1101.89     1031.04     32.90 o 
   3  11   4       46.48       52.42     11.50 o 
   4  11   4      226.79      211.20     19.09 o 
   5  11   4        1.14       -3.40     12.35 o 
   6  11   4       20.33        6.36      8.51 o 
  -6  12   4       38.51       21.09     33.06 o 
  -5  12   4       56.75       61.72     21.31 o 
  -4  12   4      498.47      543.30     47.22 o 
  -3  12   4      564.29      585.07     32.11 o 
  -2  12   4     1309.21     1283.09     48.24 o 
  -1  12   4      723.73      728.58     23.77 o 
   0  12   4      863.30      917.94     28.48 o 
   1  12   4      478.85      427.11     21.00 o 
   2  12   4      549.28      455.16     22.76 o 
   3  12   4      532.04      560.51     29.19 o 
   4  12   4      152.54      141.60     17.11 o 
   5  12   4      100.05      144.32     18.90 o 
   6  12   4        1.61        7.09     13.58 o 
  -6  13   4        3.87       -9.61      9.70 o 
  -5  13   4       23.57        4.61     14.82 o 
  -4  13   4       10.45       -2.72     12.60 o 
  -3  13   4       35.90       33.94     13.91 o 
  -2  13   4       69.70       63.22     15.01 o 
  -1  13   4      929.40      921.01     28.60 o 
   0  13   4      122.84      130.66     12.31 o 
   1  13   4      668.82      719.71     27.02 o 
   2  13   4      100.51       90.92     13.07 o 
   3  13   4       12.77       25.66     10.97 o 
   4  13   4        3.11        4.90     10.82 o 
   5  13   4       27.77       12.65     12.84 o 
   6  13   4        0.56        2.56     12.14 o 
  -6  14   4        7.78        7.83     12.75 o 
  -5  14   4       48.83       23.83     36.12 o 
  -4  14   4      211.95      226.99     26.09 o 
  -3  14   4      333.76      366.25     28.29 o 
  -2  14   4      132.41      110.20     18.48 o 
  -1  14   4     1121.02     1276.82     50.05 o 
   0  14   4       45.80       34.50      9.64 o 
   1  14   4     1850.35     1930.97     49.53 o 
   2  14   4       13.95        6.61      9.38 o 
   3  14   4      749.56      774.93     32.31 o 
   4  14   4        8.10        3.56     12.18 o 
   5  14   4      103.84       25.60     34.62 o 
  -5  15   4       25.72       38.72     26.15 o 
  -4  15   4       54.36       67.00     18.90 o 
  -3  15   4      129.97      145.56     21.46 o 
  -2  15   4      130.32      133.58     20.30 o 
  -1  15   4      240.95      251.85     26.37 o 
   0  15   4        3.91        3.89      7.73 o 
   1  15   4       38.90       37.15     10.93 o 
   2  15   4      142.72      134.01     16.49 o 
   3  15   4       63.23       56.97     13.88 o 
   4  15   4       72.70       92.95     16.83 o 
   5  15   4        9.60        1.20      7.96 o 
  -5  16   4       22.39       49.13     20.33 o 
  -4  16   4       29.00       26.96     16.44 o 
  -3  16   4       91.34      125.38     26.05 o 
  -2  16   4      157.35      149.34     32.40 o 
  -1  16   4      130.40      126.18     20.74 o 
   0  16   4      277.82      328.39     20.18 o 
   1  16   4      257.50      284.16     20.37 o 
   2  16   4      105.74       88.45     14.54 o 
   3  16   4      232.68      228.34     18.29 o 
   4  16   4       10.14       12.42     12.84 o 
   5  16   4       28.51       12.99     10.48 o 
  -5  17   4       14.85        3.06     17.91 o 
  -4  17   4       41.13       49.60     19.97 o 
  -3  17   4       75.50       84.52     20.03 o 
  -2  17   4      180.78      169.38     23.55 o 
  -1  17   4      115.20      110.06     20.65 o 
   0  17   4      542.90      585.32     26.50 o 
   1  17   4      107.94      104.61     14.56 o 
   2  17   4      307.03      311.71     22.52 o 
   3  17   4       81.08       62.42     14.83 o 
   4  17   4       52.43       37.63     17.76 o 
   5  17   4        3.57        1.92     10.72 o 
  -4  18   4       13.18       13.38     17.45 o 
  -3  18   4       25.91       28.29     23.73 o 
  -2  18   4       34.17       36.43     17.96 o 
  -1  18   4       36.08        2.99     14.33 o 
   0  18   4       81.63      112.37     21.13 o 
   1  18   4       18.08       17.54     10.95 o 
   2  18   4       33.22       18.04     12.14 o 
   3  18   4       14.39        5.96     12.41 o 
   4  18   4        7.89        8.20     11.04 o 
  -4  19   4       22.55       36.28     20.55 o 
  -3  19   4       39.23       46.81     20.31 o 
  -2  19   4      157.12      174.03     32.37 o 
  -1  19   4       33.95       41.58     18.51 o 
   0  19   4      362.97      391.94     42.86 o 
   1  19   4       23.33       27.22     12.90 o 
   2  19   4      231.24      275.51     27.76 o 
   3  19   4       12.67       -9.25     10.10 o 
   4  19   4       41.80        6.39     15.38 o 
  -4  20   4        3.51        5.98     19.25 o 
  -3  20   4        3.14       -6.31     17.82 o 
  -2  20   4        4.55       20.99     18.41 o 
  -1  20   4        3.25       10.03     16.81 o 
   0  20   4        7.69       11.79     16.37 o 
   1  20   4        4.87        1.28     11.25 o 
   2  20   4       25.80       17.09     15.55 o 
   3  20   4        2.61       -6.90      9.04 o 
  -3  21   4       44.51       49.18     22.13 o 
  -2  21   4       75.06       61.84     22.47 o 
  -1  21   4       77.74       93.21     23.94 o 
   0  21   4       82.95       13.09     44.92 o 
   1  21   4       22.38        7.06      7.72 o 
   2  21   4      115.93       40.88     48.47 o 
   3  21   4        7.02        1.33     10.79 o 
  -2  22   4        2.39       24.69     21.42 o 
  -1  22   4       94.27       68.76     52.54 o 
   0  22   4        2.89        9.95     10.09 o 
   2  22   4       10.94       -7.74      7.74 o 
  -1  23   4       14.35       13.89     18.82 o 
   1  23   4        4.32        2.34     10.58 o 
  -3 -20   5        2.12        3.78     29.24 o 
  -4 -19   5       66.53       74.39     38.54 o 
  -3 -19   5        7.73       25.94     29.34 o 
  -2 -19   5      170.54      176.55     41.81 o 
  -4 -18   5        3.85       -5.61     26.42 o 
  -3 -18   5       58.89       40.21     29.60 o 
  -2 -18   5        6.34       26.39     26.71 o 
  -4 -17   5       25.03       46.94     32.26 o 
  -3 -17   5       26.79        7.09     25.43 o 
  -2 -17   5       77.10       72.69     30.30 o 
  -1 -17   5      164.61      152.28     36.49 o 
  -5 -16   5       64.58       52.14     33.44 o 
  -4 -16   5        5.71      -16.74     25.36 o 
  -3 -16   5      287.40      318.02     47.78 o 
  -2 -16   5        4.54        4.20     21.36 o 
  -1 -16   5      198.05      214.33     39.54 o 
  -5 -15   5        2.09       12.09     30.17 o 
  -4 -15   5       14.88       15.78     27.80 o 
  -3 -15   5       12.86       13.24     24.72 o 
  -2 -15   5      126.55      126.98     32.35 o 
  -1 -15   5       65.66       71.86     27.96 o 
  -5 -14   5       87.89      116.43     39.63 o 
  -4 -14   5       68.29       70.96     32.23 o 
  -3 -14   5      342.76      283.20     43.99 o 
  -2 -14   5      189.53      181.78     38.00 o 
  -1 -14   5      838.24      821.52     63.68 o 
   0 -14   5       79.74       68.84     26.29 o 
  -5 -13   5        5.94        9.49     29.40 o 
  -4 -13   5        4.82        9.01     24.95 o 
  -3 -13   5       38.02       36.17     24.21 o 
  -2 -13   5      100.57      108.86     29.60 o 
  -1 -13   5       41.65       36.17     20.87 o 
   0 -13   5      289.78      255.79     37.48 o 
  -6 -12   5        2.40       14.14     30.17 o 
  -5 -12   5      100.99      120.50     37.93 o 
  -4 -12   5       72.24       67.34     29.82 o 
  -3 -12   5      296.42      381.48     46.62 o 
  -2 -12   5      334.84      282.95     39.38 o 
  -1 -12   5      999.00     1005.35     66.95 o 
   0 -12   5      507.76      553.45     49.06 o 
  -6 -11   5       16.33       18.89     32.13 o 
  -5 -11   5       12.73       37.52     28.44 o 
  -4 -11   5      101.82       97.96     31.91 o 
  -3 -11   5      156.11      128.33     30.94 o 
  -2 -11   5      350.94      332.33     42.20 o 
  -1 -11   5      577.57      505.77     47.97 o 
   0 -11   5      577.56      617.45     50.18 o 
  -6 -10   5       15.74       19.40     30.88 o 
  -5 -10   5      112.12      140.64     37.71 o 
  -4 -10   5       50.32       77.69     28.44 o 
  -3 -10   5      288.47      252.39     39.66 o 
  -2 -10   5      399.64      380.23     41.36 o 
  -1 -10   5      770.76      762.93     54.45 o 
   0 -10   5     1268.93     1290.47     72.92 o 
   1 -10   5      804.77      825.56     57.49 o 
  -6  -9   5       65.67       87.83     37.00 o 
  -5  -9   5        0.51       -4.30     22.29 o 
  -4  -9   5      246.12      251.39     42.01 o 
  -3  -9   5       40.44       23.02     19.66 o 
  -2  -9   5     1340.06     1281.75     76.64 o 
  -1  -9   5      295.63      278.26     33.73 o 
   0  -9   5     3066.56     3137.02    138.27 o 
   1  -9   5      449.81      470.02     41.78 o 
   6  -9   5       19.15       31.89     18.50 o 
  -6  -8   5       15.18       33.51     29.60 o 
  -5  -8   5       57.00       60.51     30.85 o 
  -4  -8   5       24.81       33.54     23.09 o 
  -3  -8   5      122.37      183.03     34.09 o 
  -2  -8   5      100.31      102.35     25.27 o 
  -1  -8   5      208.05      206.24     29.95 o 
   0  -8   5      298.74      285.45     33.89 o 
   1  -8   5      101.43      121.18     25.75 o 
   6  -8   5       11.79        4.45     15.01 o 
  -6  -7   5      106.46      122.01     38.48 o 
  -5  -7   5        8.33       -2.15     20.87 o 
  -4  -7   5      598.96      605.07     55.18 o 
  -3  -7   5       93.02      149.81     32.13 o 
  -2  -7   5     1671.79     1560.14     83.92 o 
  -1  -7   5      849.29      818.47     53.84 o 
   0  -7   5     2297.11     2388.22     67.79 o 
   1  -7   5     1372.84     1340.11     71.57 o 
   5  -7   5      100.97       92.76     16.47 o 
   6  -7   5       23.85       23.65     19.00 o 
  -7  -6   5       13.22       26.13     33.60 o 
  -6  -6   5       30.05       48.80     31.10 o 
  -5  -6   5       27.13       34.79     24.34 o 
  -4  -6   5       44.31       40.05     22.64 o 
  -3  -6   5       76.63       77.15     23.57 o 
  -2  -6   5       23.92        8.69     13.40 o 
  -1  -6   5       97.01       93.69     11.76 o 
   0  -6   5       15.45       18.55      7.24 o 
   1  -6   5       75.72       72.38     11.27 o 
   5  -6   5       35.83       48.05     14.20 o 
   6  -6   5        9.18       17.29     14.91 o 
  -7  -5   5        4.48       -0.26     32.29 o 
  -6  -5   5      119.79      140.54     38.48 o 
  -5  -5   5       15.05        9.59     21.80 o 
  -4  -5   5      527.40      508.72     50.79 o 
  -3  -5   5       40.13       23.44     18.12 o 
  -2  -5   5     2240.79     2234.91     63.76 o 
  -1  -5   5      978.00     1055.43     36.59 o 
   0  -5   5     4267.90     4504.60     68.59 o 
   1  -5   5     1618.30     1607.19     40.15 o 
   3  -5   5      753.25      749.16     27.62 o 
   4  -5   5      296.35      263.02     39.33 o 
   5  -5   5      235.91      281.30     23.28 o 
   6  -5   5       33.13       52.27     17.82 o 
  -7  -4   5       11.40        9.27     30.81 o 
  -6  -4   5       11.18       34.47     28.38 o 
  -5  -4   5      249.45      268.20     42.45 o 
  -4  -4   5       13.53       21.39     18.95 o 
  -3  -4   5     1237.03     1278.76     51.05 o 
  -2  -4   5       72.26       75.60     11.01 o 
  -1  -4   5     1760.90     1729.53     52.24 o 
   0  -4   5      561.21      538.48     17.66 o 
   1  -4   5     1358.99     1373.71     29.82 o 
   2  -4   5      327.93      292.60     13.73 o 
   3  -4   5      667.12      682.77     26.76 o 
   4  -4   5      108.73      127.43     15.40 o 
   5  -4   5      151.31      146.22     18.54 o 
   6  -4   5       33.81       23.77     15.42 o 
  -7  -3   5        8.23       -3.46     27.58 o 
  -6  -3   5       77.98      103.19     33.60 o 
  -5  -3   5       19.04        5.58     19.30 o 
  -4  -3   5      215.78      235.21     27.72 o 
  -3  -3   5      189.75      189.40     19.22 o 
  -2  -3   5     1006.57      976.61     36.93 o 
  -1  -3   5      458.21      473.77     22.57 o 
   0  -3   5     2770.57     2795.25     58.12 o 
   1  -3   5      338.69      318.03     11.79 o 
   2  -3   5      668.25      594.78     18.89 o 
   3  -3   5      114.67      113.94     12.89 o 
   4  -3   5       55.15       63.57     13.33 o 
   5  -3   5       88.91       90.03     20.04 o 
   6  -3   5       34.28        2.17     12.50 o 
  -7  -2   5       41.23       63.49     35.08 o 
  -6  -2   5       62.86       40.92     25.75 o 
  -5  -2   5      543.56      548.51     52.97 o 
  -4  -2   5      228.45      180.16     19.69 o 
  -3  -2   5     1569.30     1527.56     51.18 o 
  -2  -2   5      738.14      719.63     31.07 o 
  -1  -2   5     3044.37     3138.45    122.65 o 
   0  -2   5     1391.69     1329.91     32.38 o 
   1  -2   5     2983.06     3102.55     71.05 o 
   2  -2   5     2084.95     2036.59     41.02 o 
   3  -2   5      892.53      878.86     33.24 o 
   4  -2   5      589.00      634.33     28.51 o 
   5  -2   5      215.61      215.03     22.18 o 
   6  -2   5       52.91        4.17     20.07 o 
   7  -2   5       17.66       -0.67     12.18 o 
  -7  -1   5       10.77       25.62     28.70 o 
  -6  -1   5       26.86       16.71     23.38 o 
  -5  -1   5        2.48       11.61     15.71 o 
  -4  -1   5       67.66       75.19     17.89 o 
  -3  -1   5       20.61       22.01      9.46 o 
  -2  -1   5      189.07      191.37     17.35 o 
  -1  -1   5      142.10      125.15      9.81 o 
   0  -1   5      167.61      154.11     10.87 o 
   1  -1   5      188.97      169.26     18.21 o 
   2  -1   5      292.08      269.71     18.12 o 
   3  -1   5      118.54      108.17     14.74 o 
   4  -1   5        3.54        3.94     15.04 o 
   5  -1   5        4.03       26.81     18.37 o 
   6  -1   5       11.83        9.04     20.81 o 
   7  -1   5        2.02        4.43     12.15 o 
  -6   0   5       10.73       12.02     20.49 o 
  -5   0   5      128.77      140.86     25.56 o 
  -4   0   5      389.61      399.41     34.05 o 
  -3   0   5      317.57      277.27     26.77 o 
  -2   0   5     1151.75     1068.25     39.64 o 
  -1   0   5     2005.62     1920.04     58.34 o 
   0   0   5      752.71      665.06     20.81 o 
   1   0   5     1845.12     1814.43     42.22 o 
   2   0   5     2436.74     2368.18     64.15 o 
   3   0   5       80.52       80.38     13.46 o 
   4   0   5     1319.22     1417.23     69.71 o 
   5   0   5        2.47        0.16     15.94 o 
   6   0   5       48.83       16.19     22.13 o 
   7   0   5        1.72        1.89     12.73 o 
  -6   1   5       16.34       34.41     21.80 o 
  -5   1   5        7.65       11.77     17.44 o 
  -4   1   5       45.03       40.15     16.80 o 
  -3   1   5       14.40        9.29      5.91 o 
  -2   1   5      234.16      232.80     13.28 o 
  -1   1   5      123.24      123.09     11.36 o 
   0   1   5      148.89      154.77     11.43 o 
   1   1   5      232.58      221.75     12.67 o 
   2   1   5      251.42      247.82     32.45 o 
   3   1   5      170.69      170.22     18.43 o 
   4   1   5       11.00        0.27     10.09 o 
   5   1   5        8.21        1.54     19.08 o 
   6   1   5       18.62       10.49     21.48 o 
   7   1   5        2.15        1.89     11.54 o 
  -6   2   5       64.77       42.23     24.43 o 
  -5   2   5      462.90      516.61     44.70 o 
  -4   2   5      188.86      169.88     26.90 o 
  -3   2   5     1571.02     1497.75     60.76 o 
  -2   2   5      766.81      736.98     25.75 o 
  -1   2   5     3251.61     3296.71     67.43 o 
   0   2   5     1339.38     1383.34     34.94 o 
   1   2   5     2806.12     2884.61     63.10 o 
   2   2   5     1890.88     1783.87     55.11 o 
   3   2   5      879.95      785.52     34.60 o 
   4   2   5      609.66      626.10     38.69 o 
   5   2   5      254.12      244.05     36.30 o 
   6   2   5       77.83        0.61     19.88 o 
   7   2   5       18.80        7.98     14.14 o 
  -7   3   5       10.01       12.79     24.21 o 
  -6   3   5       64.39       94.24     28.73 o 
  -5   3   5       13.24       21.58     18.44 o 
  -4   3   5      215.77      208.00     16.92 o 
  -3   3   5      130.29      117.89     13.13 o 
  -2   3   5     1080.31     1042.05     48.52 o 
  -1   3   5      345.91      348.25     19.70 o 
   0   3   5     2787.46     2858.65     61.71 o 
   1   3   5      395.85      357.74     15.63 o 
   2   3   5      671.60      543.85     26.36 o 
   3   3   5      160.34      140.59     16.77 o 
   4   3   5       33.29       31.60     12.70 o 
   5   3   5       95.62       99.53     27.00 o 
   6   3   5       30.51       10.36     19.85 o 
  -7   4   5        7.97       -7.05     24.50 o 
  -6   4   5        9.80       18.98     22.96 o 
  -5   4   5      240.52      260.47     36.23 o 
  -4   4   5       22.79       26.72      9.62 o 
  -3   4   5     1281.61     1278.09     40.08 o 
  -2   4   5       82.52       62.85     10.00 o 
  -1   4   5     1830.69     1776.10     50.61 o 
   0   4   5      598.98      555.89     20.71 o 
   1   4   5     1293.02     1315.50     34.90 o 
   2   4   5      347.65      312.65     21.01 o 
   3   4   5      648.98      660.47     31.30 o 
   4   4   5      126.81      127.71     18.29 o 
   5   4   5      148.49      153.82     30.46 o 
   6   4   5       42.01       -1.89     17.60 o 
  -7   5   5        5.76        0.96     27.26 o 
  -6   5   5      124.73      139.36     32.67 o 
  -5   5   5       10.85        1.86     17.64 o 
  -4   5   5      546.76      551.41     27.08 o 
  -3   5   5       52.61       60.04     10.71 o 
  -2   5   5     2284.45     2172.46     62.09 o 
  -1   5   5     1046.90     1177.70     45.50 o 
   0   5   5     4271.31     4463.43    200.23 o 
   1   5   5     1538.46     1510.77     39.21 o 
   2   5   5     1619.06     1447.02     48.14 o 
   3   5   5      697.16      701.50     33.55 o 
   4   5   5      269.80      295.42     25.47 o 
   5   5   5      236.02      299.88     40.02 o 
   6   5   5       30.69      -11.06     11.93 o 
  -7   6   5       11.50       13.85     29.95 o 
  -6   6   5       28.88       35.95     26.01 o 
  -5   6   5       22.09       15.46     19.62 o 
  -4   6   5       44.35       51.87     12.25 o 
  -3   6   5       67.66       68.70     11.97 o 
  -2   6   5       21.73       17.29     10.18 o 
  -1   6   5       87.08       88.89     12.57 o 
   0   6   5       14.92       17.35      9.12 o 
   1   6   5       80.33       75.92      7.70 o 
   2   6   5       39.55       34.87      8.28 o 
   3   6   5       67.35       76.61     11.30 o 
   4   6   5       25.71       19.41     12.73 o 
   5   6   5       40.13       51.68     17.40 o 
   6   6   5        8.74        4.23      8.37 o 
  -6   7   5      118.10      138.75     34.50 o 
  -5   7   5        7.40       -1.36     10.35 o 
  -4   7   5      636.87      668.62     34.37 o 
  -3   7   5       82.24       85.00     13.43 o 
  -2   7   5     1684.57     1627.46     50.83 o 
  -1   7   5      826.64      839.89     50.29 o 
   0   7   5     2277.96     2298.30     50.12 o 
   1   7   5     1387.66     1267.83     28.92 o 
   2   7   5     1126.62     1030.88     31.25 o 
   3   7   5      517.00      513.60     23.36 o 
   4   7   5      244.16      260.04     19.79 o 
   5   7   5      102.77      114.69     20.92 o 
   6   7   5       22.84       -7.66      7.66 o 
  -6   8   5       17.90        7.63     20.46 o 
  -5   8   5       66.57      101.93     17.78 o 
  -4   8   5       21.52       21.38     11.71 o 
  -3   8   5      144.39      135.62     17.36 o 
  -2   8   5       92.36      108.70     14.68 o 
  -1   8   5      216.86      200.43     19.46 o 
   0   8   5      288.04      276.74     14.52 o 
   1   8   5      107.13       82.77      9.72 o 
   2   8   5      187.89      183.61     15.23 o 
   3   8   5       53.77       57.22     11.31 o 
   4   8   5       56.16       86.35     13.96 o 
   5   8   5       53.90       71.05     19.27 o 
   6   8   5       10.36       -3.85     10.52 o 
  -6   9   5       67.95       16.06     12.02 o 
  -5   9   5        0.88       -4.18     14.14 o 
  -4   9   5      261.37      285.68     24.51 o 
  -3   9   5       34.39       32.09     11.82 o 
  -2   9   5     1396.29     1322.64     56.07 o 
  -1   9   5      289.62      315.69     22.97 o 
   0   9   5     3010.72     3200.03     65.74 o 
   1   9   5      428.66      402.84     19.19 o 
   2   9   5      940.51      929.08     31.71 o 
   3   9   5      316.01      323.38     34.42 o 
   4   9   5       97.12      102.65     15.07 o 
   5   9   5      110.63      120.34     18.19 o 
   6   9   5       16.32        1.92     12.15 o 
  -6  10   5       17.38       10.20     13.88 o 
  -5  10   5      123.43      147.30     21.45 o 
  -4  10   5       52.08       72.39     16.53 o 
  -3  10   5      271.82      270.32     23.38 o 
  -2  10   5      397.13      359.85     25.31 o 
  -1  10   5      684.80      665.37     33.43 o 
   0  10   5     1219.27     1258.17     33.54 o 
   1  10   5      832.70      786.78     27.69 o 
   2  10   5      759.35      647.64     39.91 o 
   3  10   5      177.48      138.41     16.04 o 
   4  10   5      170.12      213.62     20.48 o 
   5  10   5       57.89       71.19     16.17 o 
   6  10   5       34.44       -1.67     12.12 o 
  -6  11   5       17.19      -10.04     10.04 o 
  -5  11   5       12.02        9.52     14.88 o 
  -4  11   5      103.02      100.03     22.09 o 
  -3  11   5      166.13      155.69     20.20 o 
  -2  11   5      387.72      353.49     34.94 o 
  -1  11   5      619.16      642.20     32.99 o 
   0  11   5      574.46      587.47     29.70 o 
   1  11   5      378.77      388.27     20.02 o 
   2  11   5      227.34      201.83     17.68 o 
   3  11   5       65.55       45.68     11.88 o 
   4  11   5       40.77       36.30     13.27 o 
   5  11   5       18.61       13.96     13.33 o 
   6  11   5       11.40        3.72      9.23 o 
  -6  12   5        1.04       -8.24     10.39 o 
  -5  12   5      110.69       51.43     58.97 o 
  -4  12   5       77.71       93.64     18.69 o 
  -3  12   5      253.80      255.30     25.07 o 
  -2  12   5      349.71      322.36     25.86 o 
  -1  12   5      859.22      913.66     42.03 o 
   0  12   5      544.17      596.40     22.92 o 
   1  12   5      995.42      981.62     32.49 o 
   2  12   5      631.56      622.81     27.15 o 
   3  12   5      186.76      168.20     18.14 o 
   4  12   5      330.77      324.50     24.08 o 
   5  12   5       21.56       -7.95      9.71 o 
  -5  13   5        9.18        4.29      7.46 o 
  -4  13   5        1.75       10.09     14.85 o 
  -3  13   5       45.69       53.70     16.96 o 
  -2  13   5       78.22       83.80     17.95 o 
  -1  13   5       36.79       50.90     15.27 o 
   0  13   5      307.39      318.53     18.32 o 
   1  13   5       37.01       44.67     10.56 o 
   2  13   5      258.10      271.30     20.21 o 
   3  13   5       19.67       14.34     11.27 o 
   4  13   5        5.99        6.12     11.96 o 
   5  13   5        3.68       -4.45      5.42 o 
  -5  14   5       75.23       18.85     29.66 o 
  -4  14   5       66.73       49.53     21.66 o 
  -3  14   5      324.49      342.11     30.29 o 
  -2  14   5      230.06      236.67     26.12 o 
  -1  14   5      855.77      920.91     71.99 o 
   0  14   5      114.46      140.16     20.85 o 
   1  14   5      704.86      721.82     28.63 o 
   2  14   5      192.05      184.23     18.53 o 
   3  14   5      206.66      171.78     18.86 o 
   4  14   5      161.59      128.17     18.27 o 
   5  14   5       30.28       13.45      8.95 o 
  -5  15   5        5.52       -0.44     10.16 o 
  -4  15   5       17.34       11.45     16.21 o 
  -3  15   5       25.39       39.94     17.07 o 
  -2  15   5      163.03      182.75     23.68 o 
  -1  15   5       84.03      113.03     20.69 o 
   0  15   5       23.00       20.40     14.62 o 
   1  15   5       49.24       57.06     12.10 o 
   2  15   5       90.79       74.55     13.74 o 
   3  15   5        1.18        4.16     11.59 o 
   4  15   5        0.86       -2.33     11.96 o 
   5  15   5        2.64        0.92      7.78 o 
  -5  16   5       55.43       85.17     23.33 o 
  -4  16   5        4.99       -2.15     15.79 o 
  -3  16   5      282.61      252.20     29.53 o 
  -2  16   5       12.18       14.38     14.61 o 
  -1  16   5      224.19      223.68     26.78 o 
   0  16   5       10.08        2.77     14.10 o 
   1  16   5      140.13      173.31     17.61 o 
   2  16   5       50.42       38.27     12.68 o 
   3  16   5      140.92      128.93     26.81 o 
   4  16   5       24.78        7.73      9.45 o 
   5  16   5       26.36       -0.27      9.94 o 
  -4  17   5       33.55       68.59     21.23 o 
  -3  17   5       19.20       23.15     18.48 o 
  -2  17   5      104.96      115.40     22.68 o 
  -1  17   5      159.78      131.80     22.73 o 
   0  17   5       99.68       94.07     20.98 o 
   1  17   5      143.25      146.89     16.54 o 
   2  17   5       26.65       32.60     12.92 o 
   3  17   5       38.93       23.97     14.26 o 
   4  17   5        7.09       -8.68      9.26 o 
  -4  18   5        4.21        3.96     19.36 o 
  -3  18   5       60.98       53.56     21.35 o 
  -2  18   5        6.26       -1.92     16.45 o 
  -1  18   5       43.55       43.88     19.68 o 
   0  18   5        0.83       -0.59     15.44 o 
   1  18   5       44.09       30.22     19.13 o 
   2  18   5       14.93       17.89     12.76 o 
   3  18   5       30.90       11.23      8.65 o 
   4  18   5        8.48        7.64     13.18 o 
  -4  19   5       70.62       95.93     25.55 o 
  -3  19   5        8.03        2.85     18.61 o 
  -2  19   5      165.91      180.14     27.30 o 
  -1  19   5       74.90       54.44     20.39 o 
   0  19   5      233.15      294.33     31.90 o 
   1  19   5      102.52       47.23     49.08 o 
   2  19   5      115.69      115.00     20.64 o 
   3  19   5       47.99       22.74     28.16 o 
  -3  20   5        3.34        6.31     19.54 o 
  -2  20   5        1.91       16.25     19.29 o 
  -1  20   5       10.88       12.17     18.34 o 
   0  20   5        7.52       29.94     19.10 o 
   1  20   5       11.79        5.66     18.45 o 
   2  20   5        7.49        1.38      7.98 o 
   3  20   5        2.06       -3.99      9.94 o 
  -2  21   5       61.99       85.44     24.65 o 
  -1  21   5       19.48       -6.64     19.44 o 
   0  21   5       73.00       70.60     23.96 o 
   1  21   5       28.90        4.51     11.41 o 
   2  21   5       27.92        2.12     10.52 o 
  -2  22   5       12.68        3.45     20.43 o 
  -1  22   5       13.55       17.69     21.02 o 
   0  22   5       33.79       63.60     24.25 o 
   1  22   5       12.01       -2.42      8.93 o 
  -2 -20   6        4.78        5.23     24.27 o 
  -3 -19   6       76.15       61.24     38.61 o 
  -2 -19   6       17.17       -6.61     11.99 o 
  -3 -18   6        8.36       -7.44     25.97 o 
  -2 -18   6       68.10       22.25     26.33 o 
  -1 -18   6       20.05        4.78     25.91 o 
  -4 -17   6       14.09        6.96     32.35 o 
  -3 -17   6      206.58      232.51     48.35 o 
  -2 -17   6       26.22       44.99     29.34 o 
  -1 -17   6      170.62      165.30     40.05 o 
  -4 -16   6       76.32       29.05     30.56 o 
  -3 -16   6        6.40       -1.86     24.56 o 
  -2 -16   6      369.24      327.90     48.90 o 
  -1 -16   6       40.04       27.48     25.46 o 
  -5 -15   6       24.71       51.24     39.44 o 
  -4 -15   6       20.96       -6.19     27.06 o 
  -3 -15   6      155.16      164.11     40.37 o 
  -2 -15   6        0.55      -15.01     20.49 o 
  -1 -15   6       92.70       54.74     27.61 o 
   0 -15   6        5.91       -3.78     21.00 o 
  -5 -14   6       24.20       52.33     36.68 o 
  -4 -14   6       64.24       59.35     32.90 o 
  -3 -14   6       26.62        5.16     24.63 o 
  -2 -14   6      443.20      454.37     52.52 o 
  -1 -14   6        6.80        7.79     20.27 o 
   0 -14   6      879.34      907.13     70.29 o 
  -5 -13   6        1.80      -10.04     27.54 o 
  -4 -13   6       47.29       87.86     36.01 o 
  -3 -13   6        6.36       -1.57     22.51 o 
  -2 -13   6       72.59       71.19     27.90 o 
  -1 -13   6        8.53        2.34     18.79 o 
   0 -13   6      168.24      145.61     32.58 o 
  -5 -12   6       10.80       10.16     29.92 o 
  -4 -12   6      249.63      253.45     46.98 o 
  -3 -12   6       73.55       74.58     30.01 o 
  -2 -12   6      781.45      809.68     64.90 o 
  -1 -12   6       90.58       89.05     28.51 o 
   0 -12   6      953.33      994.93     69.23 o 
  -6 -11   6       10.62       25.62     37.87 o 
  -5 -11   6        9.34       25.97     30.69 o 
  -4 -11   6       65.69       72.28     31.94 o 
  -3 -11   6      167.28      153.14     35.82 o 
  -2 -11   6       42.11       34.63     22.73 o 
  -1 -11   6      275.88      326.07     41.65 o 
   0 -11   6       27.21       30.08     20.14 o 
   1 -11   6      269.85      239.02     39.02 o 
  -6 -10   6        4.44        8.95     33.41 o 
  -5 -10   6       22.78       42.17     31.33 o 
  -4 -10   6      164.90      200.34     42.78 o 
  -3 -10   6       47.36       47.81     25.40 o 
  -2 -10   6      360.76      396.26     44.70 o 
  -1 -10   6       19.48       21.52     19.78 o 
   0 -10   6      136.39      163.21     32.71 o 
   1 -10   6       40.12       21.71     19.40 o 
  -6  -9   6        2.73       31.74     33.44 o 
  -5  -9   6       68.58       73.05     33.73 o 
  -4  -9   6       93.35       63.23     29.02 o 
  -3  -9   6      439.20      452.03     49.54 o 
  -2  -9   6       11.90        4.91     18.41 o 
  -1  -9   6     1493.49     1509.51     86.77 o 
   0  -9   6      218.27      251.26     35.62 o 
   1  -9   6     1330.09     1364.51     80.10 o 
   5  -9   6       76.63       66.12     19.72 o 
   6  -9   6       22.28       24.78     17.06 o 
  -6  -8   6        1.42      -18.85     25.04 o 
  -5  -8   6       32.90       58.42     32.23 o 
  -4  -8   6       77.57      104.21     32.45 o 
  -3  -8   6       23.58       27.80     21.52 o 
  -2  -8   6      138.74      137.11     30.37 o 
  -1  -8   6       71.56       78.85     24.53 o 
   0  -8   6       14.47        1.01     11.61 o 
   1  -8   6       25.49       29.98     17.89 o 
   4  -8   6       58.35       76.40     14.74 o 
   5  -8   6       37.62       25.83     13.90 o 
   6  -8   6        3.11        3.96     18.92 o 
  -6  -7   6       33.63       25.49     28.57 o 
  -5  -7   6      114.46      114.22     36.20 o 
  -4  -7   6       87.19       61.50     28.76 o 
  -3  -7   6      833.34      955.87     66.38 o 
  -2  -7   6       66.58       74.78     23.82 o 
  -1  -7   6     2277.23     2383.04    114.38 o 
   0  -7   6        4.58        6.13      4.44 o 
   1  -7   6     1960.36     2043.02     42.69 o 
   3  -7   6      828.09      842.13     31.53 o 
   4  -7   6       39.29       49.25     13.44 o 
   5  -7   6      155.25      159.94     20.14 o 
   6  -7   6       12.30       17.25     16.31 o 
  -6  -6   6       22.17       18.69     29.69 o 
  -5  -6   6       46.78       75.35     30.81 o 
  -4  -6   6       73.65       75.90     28.06 o 
  -3  -6   6       39.23       38.93     22.73 o 
  -2  -6   6       38.79       24.34     18.37 o 
  -1  -6   6      146.42      160.33     15.82 o 
   0  -6   6       74.38       76.12      6.34 o 
   1  -6   6       76.42       73.44      7.43 o 
   2  -6   6       58.06       58.07     15.79 o 
   3  -6   6       26.92       17.76     10.10 o 
   4  -6   6       55.07       58.77     13.56 o 
   5  -6   6       25.83       33.13     21.03 o 
   6  -6   6       27.37       14.06     21.29 o 
  -6  -5   6       24.18        4.91     27.70 o 
  -5  -5   6      220.80      236.84     45.69 o 
  -4  -5   6       84.68      104.12     30.40 o 
  -3  -5   6     1671.00     1801.85     95.46 o 
  -2  -5   6       18.74       35.72     18.79 o 
  -1  -5   6     3309.43     3348.64     90.12 o 
   0  -5   6       77.43       75.95     10.77 o 
   1  -5   6     2751.18     2779.56     48.59 o 
   2  -5   6       98.66       88.97      9.65 o 
   3  -5   6     1166.82     1143.50     37.25 o 
   4  -5   6       70.49      101.15     32.31 o 
   5  -5   6      154.34      155.45     20.14 o 
   6  -5   6       28.94       30.70     16.92 o 
  -6  -4   6       23.99       36.88     27.38 o 
  -5  -4   6       29.06       54.96     28.96 o 
  -4  -4   6      352.73      366.67     46.94 o 
  -3  -4   6       94.70      143.01     29.76 o 
  -2  -4   6      777.28      778.10     41.52 o 
  -1  -4   6        3.55       -0.08      7.53 o 
   0  -4   6      534.53      526.37     18.69 o 
   1  -4   6        7.98        6.17      6.17 o 
   2  -4   6      741.74      729.29     22.35 o 
   3  -4   6      199.54      180.52     18.16 o 
   4  -4   6      282.11      297.15     22.51 o 
   5  -4   6       55.68       53.02     15.03 o 
   6  -4   6       18.38       17.41     24.21 o 
  -6  -3   6       46.64       52.20     29.79 o 
  -5  -3   6      170.38      163.85     37.48 o 
  -4  -3   6      173.30      170.49     35.62 o 
  -3  -3   6     1415.78     1499.86     53.83 o 
  -2  -3   6       62.64       64.06     12.28 o 
  -1  -3   6     2191.96     2247.79     66.22 o 
   0  -3   6      191.13      167.36     11.79 o 
   1  -3   6     2016.20     1993.62     46.97 o 
   2  -3   6      128.64      133.85     16.39 o 
   3  -3   6     1300.38     1268.00     34.14 o 
   4  -3   6       37.33       42.09     12.99 o 
   5  -3   6      167.79      255.11     36.49 o 
   6  -3   6       20.77       35.72     26.01 o 
  -6  -2   6       34.26       25.52     25.14 o 
  -5  -2   6       22.31       12.31     21.16 o 
  -4  -2   6      381.76      408.48     27.77 o 
  -3  -2   6       44.10       54.47     13.24 o 
  -2  -2   6     1620.65     1589.97     53.47 o 
  -1  -2   6       37.20       44.94     10.48 o 
   0  -2   6     1763.26     1806.73     42.78 o 
   1  -2   6      140.34      117.31     11.67 o 
   2  -2   6     1480.61     1428.39     39.25 o 
   3  -2   6      432.84      439.47     26.44 o 
   4  -2   6      469.53      465.72     40.47 o 
   5  -2   6       79.50      119.41     28.09 o 
   6  -2   6       42.35       71.06     28.92 o 
  -6  -1   6       67.10       26.58     25.14 o 
  -5  -1   6        6.69        2.69     20.81 o 
  -4  -1   6      176.69      202.11     22.03 o 
  -3  -1   6       62.48       65.22     13.84 o 
  -2  -1   6       12.57       19.50     10.03 o 
  -1  -1   6       45.83       45.88      8.44 o 
   0  -1   6       52.02       56.95      8.11 o 
   1  -1   6      177.26      178.44     13.05 o 
   2  -1   6       47.13       45.04      9.04 o 
   3  -1   6      317.39      294.45     22.95 o 
   4  -1   6      155.76      137.11     26.39 o 
   5  -1   6       32.95       30.17     20.78 o 
   6  -1   6       92.32      107.84     31.33 o 
  -6   0   6       77.22        2.34     20.81 o 
  -5   0   6      100.03       99.26     33.70 o 
  -4   0   6      657.76      719.38     36.53 o 
  -3   0   6      291.79      281.50     24.15 o 
  -2   0   6     3172.29     3109.52    213.76 o 
  -1   0   6      192.93      181.00     16.21 o 
   0   0   6     5483.28     5965.24    116.27 o 
   1   0   6       15.47       17.12      6.62 o 
   2   0   6     2555.23     2445.86     56.90 o 
   3   0   6        4.52        5.41      9.48 o 
   4   0   6      656.47      681.08     35.60 o 
   5   0   6        1.21       -4.84     17.28 o 
   6   0   6      117.88      140.29     33.09 o 
  -5   1   6        2.20        1.35     16.39 o 
  -4   1   6      179.88      207.40     29.31 o 
  -3   1   6       64.99       50.21     18.18 o 
  -2   1   6        8.99        4.72      5.30 o 
  -1   1   6       77.93       90.72     10.31 o 
   0   1   6       50.15       52.17     11.28 o 
   1   1   6      131.04      109.87     11.75 o 
   2   1   6       28.23       17.85      7.50 o 
   3   1   6      309.12      347.98     24.06 o 
   4   1   6      165.84      165.25     21.03 o 
   5   1   6       40.17       47.04     23.28 o 
   6   1   6       95.93       80.07     27.13 o 
  -6   2   6       55.39       58.04     26.01 o 
  -5   2   6       24.56        6.38     18.15 o 
  -4   2   6      440.05      482.33     40.66 o 
  -3   2   6       24.13       25.65     16.10 o 
  -2   2   6     1579.81     1538.39     54.57 o 
  -1   2   6       35.21       33.14      7.56 o 
   0   2   6     1806.70     1870.78     45.49 o 
   1   2   6      135.29      121.93     11.94 o 
   2   2   6     1596.59     1505.05     40.08 o 
   3   2   6      451.21      456.31     27.57 o 
   4   2   6      459.56      424.68     29.30 o 
   5   2   6       93.99       83.79     25.88 o 
   6   2   6       29.13       10.77     12.12 o 
  -6   3   6       54.99       95.23     30.49 o 
  -5   3   6      162.38      181.46     33.25 o 
  -4   3   6      174.38      212.95     30.75 o 
  -3   3   6     1468.40     1478.38     75.19 o 
  -2   3   6       64.82       66.76     10.19 o 
  -1   3   6     2287.00     2161.02     51.60 o 
   0   3   6      190.51      198.53     14.36 o 
   1   3   6     1978.92     1989.33     55.15 o 
   2   3   6      137.13      127.84     17.46 o 
   3   3   6     1340.87     1301.53     61.02 o 
   4   3   6       52.82       67.93     16.01 o 
   5   3   6      190.54      229.20     37.36 o 
   6   3   6       18.54       -3.37      9.65 o 
  -6   4   6       15.15       10.84     23.76 o 
  -5   4   6       17.32       19.24     19.37 o 
  -4   4   6      335.23      329.70     37.23 o 
  -3   4   6       61.90       63.38     10.90 o 
  -2   4   6      833.72      774.99     51.43 o 
  -1   4   6        6.63        6.17      8.02 o 
   0   4   6      491.50      511.45     24.24 o 
   1   4   6       14.14       13.28      7.00 o 
   2   4   6      653.95      600.69     34.20 o 
   3   4   6      234.84      199.61     22.88 o 
   4   4   6      301.60      327.34     30.81 o 
   5   4   6       62.58       59.35     23.60 o 
   6   4   6       27.30        5.84     11.54 o 
  -6   5   6       14.45       20.27     23.28 o 
  -5   5   6      209.28      255.82     37.77 o 
  -4   5   6       64.77       78.11     23.31 o 
  -3   5   6     1589.19     1598.17     51.17 o 
  -2   5   6       19.89       22.51      9.38 o 
  -1   5   6     3192.91     3235.22     85.44 o 
   0   5   6       84.06       82.63     10.62 o 
   1   5   6     2777.56     2915.96     64.73 o 
   2   5   6      109.66      123.44     16.87 o 
   3   5   6     1213.60     1219.78     46.87 o 
   4   5   6       53.68       73.71     17.76 o 
   5   5   6      159.50      171.17     24.59 o 
   6   5   6       21.60        5.96     13.08 o 
  -6   6   6       20.61       28.83     25.84 o 
  -5   6   6       49.69       92.38     28.25 o 
  -4   6   6       67.35       33.83     20.59 o 
  -3   6   6       60.83       46.25     11.61 o 
  -2   6   6       52.92       42.01     11.40 o 
  -1   6   6      170.60      144.90     17.13 o 
   0   6   6       83.58       94.02     11.66 o 
   1   6   6       61.09       61.35      9.26 o 
   2   6   6       48.52       50.01     13.85 o 
   3   6   6       13.60        6.14     10.84 o 
   4   6   6       62.85       83.67     18.46 o 
   5   6   6       20.46       29.57     16.66 o 
   6   6   6       30.60        2.12     11.00 o 
  -6   7   6       21.80       35.62     26.45 o 
  -5   7   6      115.53      132.27     31.33 o 
  -4   7   6       65.65       55.99     24.05 o 
  -3   7   6      893.43      800.91     35.60 o 
  -2   7   6       64.60       51.58     12.57 o 
  -1   7   6     2419.95     2407.28     69.76 o 
   0   7   6        5.35        1.06      9.37 o 
   1   7   6     1893.82     1985.75     50.84 o 
   2   7   6       31.88       12.51     11.56 o 
   3   7   6      760.21      798.03     40.11 o 
   4   7   6       29.51       33.97     15.34 o 
   5   7   6      153.60       95.02     64.48 o 
   6   7   6        7.03       -0.58     10.74 o 
  -6   8   6        4.31        9.88     25.56 o 
  -5   8   6       34.05       32.19     24.75 o 
  -4   8   6       72.95       75.60     15.90 o 
  -3   8   6       38.69       35.38     13.16 o 
  -2   8   6      104.75       82.87     15.13 o 
  -1   8   6       90.13       79.80     14.80 o 
   0   8   6       22.95        8.33     11.48 o 
   1   8   6       20.92       19.23      9.31 o 
   2   8   6       79.08       65.63     11.24 o 
   3   8   6       32.94       34.17     11.23 o 
   4   8   6       60.37       98.42     20.27 o 
   5   8   6       36.85       23.59     16.64 o 
   6   8   6        3.35       -2.28     11.09 o 
  -6   9   6        3.60        0.67     25.46 o 
  -5   9   6       70.12       91.90     29.47 o 
  -4   9   6       95.60       92.74     17.24 o 
  -3   9   6      470.24      468.17     29.75 o 
  -2   9   6       16.37       33.70     13.14 o 
  -1   9   6     1571.22     1599.81     65.54 o 
   0   9   6      218.15      247.83     25.43 o 
   1   9   6     1332.69     1364.76     46.97 o 
   2   9   6       74.17       68.43     11.80 o 
   3   9   6      414.00      402.87     23.38 o 
   4   9   6        6.29       19.86     11.99 o 
   5   9   6       85.06       27.38     32.75 o 
   6   9   6       20.56       -8.05     11.96 o 
  -6  10   6        7.07       11.86     13.66 o 
  -5  10   6       22.07       16.61     24.59 o 
  -4  10   6      159.29      138.09     20.30 o 
  -3  10   6       49.01       66.50     16.22 o 
  -2  10   6      350.44      317.77     25.77 o 
  -1  10   6       12.83        1.56     12.03 o 
   0  10   6      234.20      225.87     24.16 o 
   1  10   6       43.21       28.84      8.97 o 
   2  10   6      307.99      328.94     20.65 o 
   3  10   6       87.03       97.34     14.80 o 
   4  10   6      129.96      143.93     18.02 o 
   5  10   6       29.66       13.39     19.69 o 
  -6  11   6       11.28       16.58     16.55 o 
  -5  11   6        8.69       10.61     17.51 o 
  -4  11   6       66.52       81.16     18.66 o 
  -3  11   6      123.06      121.96     20.04 o 
  -2  11   6       40.72       29.15     14.62 o 
  -1  11   6      192.61      219.32     23.69 o 
   0  11   6       31.43       34.07     14.49 o 
   1  11   6      298.97      326.82     19.45 o 
   2  11   6       30.53       27.51     11.00 o 
   3  11   6      222.59      215.06     20.22 o 
   4  11   6       10.49       15.57     12.82 o 
   5  11   6       11.35        0.61      6.61 o 
  -5  12   6       11.94       -5.80      9.14 o 
  -4  12   6      250.63      277.97     27.93 o 
  -3  12   6       76.75       89.35     19.55 o 
  -2  12   6      764.92      788.91     40.07 o 
  -1  12   6       83.35       89.56     18.99 o 
   0  12   6      932.91     1002.04     45.50 o 
   1  12   6       66.60       73.23     12.09 o 
   2  12   6      604.76      602.70     28.05 o 
   3  12   6      116.92      108.37     16.30 o 
   4  12   6      181.84      173.67     37.77 o 
   5  12   6        9.06        2.94      7.99 o 
  -5  13   6        2.65       -5.13     10.08 o 
  -4  13   6       43.73       43.25     18.88 o 
  -3  13   6        9.27        6.54     14.41 o 
  -2  13   6       83.89       73.26     18.21 o 
  -1  13   6        7.77       15.58     14.77 o 
   0  13   6      161.43      153.44     22.00 o 
   1  13   6       14.19       27.13     10.27 o 
   2  13   6       77.34       83.38     14.47 o 
   3  13   6       15.88        6.14     11.11 o 
   4  13   6       41.70       37.37     19.00 o 
   5  13   6        1.85       -6.77     10.06 o 
  -5  14   6       26.67        8.06     16.31 o 
  -4  14   6       71.36       29.69     38.69 o 
  -3  14   6       33.30       20.41     16.35 o 
  -2  14   6      366.53      383.39     31.52 o 
  -1  14   6        7.54      -10.19     12.95 o 
   0  14   6      847.87      978.78     46.85 o 
   1  14   6       42.41       36.42     16.83 o 
   2  14   6      544.18      525.13     27.54 o 
   3  14   6      107.40      100.44     17.19 o 
   4  14   6       84.04       95.79     21.67 o 
   5  14   6       23.39       12.27     12.13 o 
  -5  15   6       20.68       17.48     31.82 o 
  -4  15   6       21.93        3.23      9.51 o 
  -3  15   6      142.85      172.58     25.84 o 
  -2  15   6        0.68        3.33     14.64 o 
  -1  15   6       86.88       81.22     19.61 o 
   0  15   6        7.27        6.21     14.33 o 
   1  15   6       78.51       78.46     19.85 o 
   2  15   6        0.11       -3.85     10.82 o 
   3  15   6      162.44      121.45     33.61 o 
   4  15   6       16.20       16.06     11.43 o 
  -4  16   6       78.62       69.40     22.30 o 
  -3  16   6        7.26      -10.12     17.19 o 
  -2  16   6      363.18      360.82     33.16 o 
  -1  16   6       39.03       33.92     17.80 o 
   0  16   6      558.05      667.84     40.88 o 
   1  16   6        9.52        7.10     16.25 o 
   2  16   6      349.22      366.60     25.44 o 
   3  16   6       48.43       24.67     16.60 o 
   4  16   6       86.75       46.59     30.55 o 
  -4  17   6       10.26        4.57     19.70 o 
  -3  17   6      214.34      243.29     31.77 o 
  -2  17   6       21.09        3.23     16.78 o 
  -1  17   6      195.05      208.25     27.97 o 
   0  17   6        3.07        4.72     16.94 o 
   1  17   6      128.64      135.93     25.08 o 
   2  17   6       39.10       40.50     20.20 o 
   3  17   6      138.29      142.40     24.82 o 
   4  17   6        7.75       -8.49     10.63 o 
  -3  18   6        5.06        4.49     18.85 o 
  -2  18   6       79.03       50.46     20.37 o 
  -1  18   6       21.61       23.60     17.84 o 
   0  18   6       83.31       93.22     22.83 o 
   1  18   6        6.83        5.67     17.79 o 
   2  18   6       46.34       34.00     21.79 o 
   3  18   6        4.50        0.92     10.58 o 
  -3  19   6       77.69       78.68     51.06 o 
  -2  19   6       18.57       22.62     19.73 o 
  -1  19   6      198.05      232.71     44.67 o 
   0  19   6       11.16       17.35     19.81 o 
   1  19   6      152.72      126.47     26.80 o 
   2  19   6       29.52       14.07     32.11 o 
   3  19   6       63.74       38.07     37.16 o 
  -2  20   6        3.70       21.66     19.85 o 
  -1  20   6       15.37        3.21     20.53 o 
   0  20   6        0.00        6.29     20.82 o 
   1  20   6        9.99        8.42     20.19 o 
   2  20   6        2.78        5.73     12.89 o 
  -1  21   6      101.91       98.52     26.05 o 
   0  21   6        7.47        2.91     26.13 o 
   1  21   6       68.97       81.11     25.76 o 
  -2 -19   7       56.98        6.93     16.23 o 
  -3 -18   7       30.70       -5.42     16.39 o 
  -2 -18   7        7.19        2.02     14.91 o 
  -1 -18   7       35.09        2.24     13.85 o 
  -3 -17   7        3.84       -3.91     13.82 o 
  -1 -17   7       10.99        4.33     17.99 o 
  -4 -16   7       58.86       53.52     39.79 o 
  -3 -16   7       12.66       -5.68     12.44 o 
  -2 -16   7       49.63        6.51     24.31 o 
  -1 -16   7       91.11       52.91     30.21 o 
  -4 -15   7       18.20       45.02     36.07 o 
  -3 -15   7       19.26        3.17     21.48 o 
  -2 -15   7       51.45       59.61     30.27 o 
  -1 -15   7        9.72       30.98     27.29 o 
   0 -15   7      154.93      106.04     35.14 o 
  -4 -14   7       15.43      -12.06     12.06 o 
  -3 -14   7      116.26       62.94     31.94 o 
  -2 -14   7       94.70      120.66     36.20 o 
  -1 -14   7      382.81      368.62     49.93 o 
   0 -14   7      132.26      123.68     33.89 o 
  -5 -13   7       27.92       12.15     36.43 o 
  -4 -13   7        4.66        5.55     19.62 o 
  -3 -13   7       52.99       41.78     30.37 o 
  -2 -13   7       26.00       14.40     25.11 o 
  -1 -13   7       30.88       10.87     22.93 o 
   0 -13   7        7.71        7.79     20.94 o 
  -5 -12   7       27.87       65.99     39.86 o 
  -4 -12   7      106.80       58.65     32.39 o 
  -3 -12   7      182.93      167.99     40.53 o 
  -2 -12   7      190.78      166.58     37.61 o 
  -1 -12   7      421.89      426.18     48.74 o 
   0 -12   7      141.68      152.05     34.12 o 
   5 -12   7       33.57       17.96     17.09 o 
  -5 -11   7       18.72       34.41     35.43 o 
  -4 -11   7       19.97       10.61     26.58 o 
  -3 -11   7       46.00       43.10     28.19 o 
  -2 -11   7       93.49       48.10     26.61 o 
  -1 -11   7       38.89       33.76     22.83 o 
   0 -11   7      139.91      134.90     33.16 o 
   1 -11   7       40.80       58.94     27.32 o 
   4 -11   7       78.02       59.52     16.28 o 
   5 -11   7       11.15       -2.34     15.22 o 
  -5 -10   7       27.57        0.45     13.08 o 
  -4 -10   7       38.27       37.68     29.85 o 
  -3 -10   7      143.19      202.53     41.59 o 
  -2 -10   7       38.95       26.45     22.83 o 
  -1 -10   7      759.68      786.76     63.62 o 
   0 -10   7       82.51       79.52     26.71 o 
   1 -10   7     1001.49      994.12     71.83 o 
   4 -10   7       31.38       19.74     13.99 o 
   5 -10   7       67.18       64.17     18.65 o 
  -5  -9   7      103.19        3.78     18.60 o 
  -4  -9   7       85.66       79.65     33.44 o 
  -3  -9   7      471.92      483.96     53.16 o 
  -2  -9   7      403.08      435.22     49.03 o 
  -1  -9   7      608.64      607.67     53.36 o 
   0  -9   7      393.90      395.98     46.72 o 
   1  -9   7      338.84      325.48     16.43 o 
   2  -9   7      440.38      471.68     23.67 o 
   3  -9   7      159.14      148.50     46.54 o 
   4  -9   7      181.03      226.45     22.55 o 
   5  -9   7        2.64       -1.38     13.98 o 
  -6  -8   7       23.06       14.46     35.91 o 
  -5  -8   7        1.53       -5.26     24.50 o 
  -4  -8   7       42.55       41.56     27.64 o 
  -3  -8   7       58.41       40.34     25.17 o 
  -2  -8   7      245.41      231.61     39.02 o 
  -1  -8   7      178.70      179.89     34.05 o 
   0  -8   7      445.33      421.28     46.40 o 
   1  -8   7      135.70      141.74     12.19 o 
   2  -8   7       55.85       42.01     11.30 o 
   3  -8   7       19.46       19.20     11.66 o 
   4  -8   7       20.66       14.28     12.98 o 
   5  -8   7       19.57       17.27     15.06 o 
  -6  -7   7       36.64       38.61     37.10 o 
  -5  -7   7      160.89       76.25     34.69 o 
  -4  -7   7      219.36      244.21     44.03 o 
  -3  -7   7      597.89      675.23     59.22 o 
  -2  -7   7      998.57      974.95     69.36 o 
  -1  -7   7       81.19       84.68     26.42 o 
   0  -7   7     2950.34     3160.30    102.42 o 
   1  -7   7       34.82       29.12      6.99 o 
   2  -7   7     1765.09     1691.40     45.54 o 
   3  -7   7      225.66      211.55     18.99 o 
   4  -7   7      324.49      311.94     24.07 o 
   5  -7   7        4.88       10.76     15.16 o 
  -6  -6   7        0.96       -5.19     16.90 o 
  -5  -6   7        0.25       -5.77     23.54 o 
  -4  -6   7       19.96       20.59     24.69 o 
  -3  -6   7      112.24      100.20     30.78 o 
  -2  -6   7      181.84      188.51     34.25 o 
  -1  -6   7      162.47      168.79     33.12 o 
   0  -6   7      245.19      234.74     29.85 o 
   1  -6   7      152.41      152.11     14.41 o 
   2  -6   7       87.43       78.92     12.86 o 
   3  -6   7      153.63      166.65     17.75 o 
   4  -6   7       17.02       27.21     13.60 o 
   5  -6   7       41.23       51.59     16.52 o 
  -6  -5   7       65.64       -5.23     13.47 o 
  -5  -5   7       35.05       15.55     25.59 o 
  -4  -5   7      149.55      164.43     37.42 o 
  -3  -5   7      142.37      116.62     32.35 o 
  -2  -5   7      814.31      803.75     62.24 o 
  -1  -5   7      130.68      113.37     16.88 o 
   0  -5   7     2288.15     2496.77     75.18 o 
   1  -5   7       30.26       26.04      8.31 o 
   2  -5   7     1618.12     1584.72     37.29 o 
   3  -5   7       47.94       40.08     11.97 o 
   4  -5   7      334.50      353.51     24.48 o 
   5  -5   7        5.50       29.92     23.50 o 
   6  -5   7       63.54       83.72     31.46 o 
  -6  -4   7       55.68       -0.58     14.56 o 
  -5  -4   7        8.67       10.23     26.04 o 
  -4  -4   7       92.02       69.00     28.51 o 
  -3  -4   7       55.27       63.33     24.91 o 
  -2  -4   7      430.48      425.83     46.33 o 
  -1  -4   7      520.36      526.18     27.80 o 
   0  -4   7      874.93      935.71     28.27 o 
   1  -4   7      633.52      601.34     23.61 o 
   2  -4   7      262.88      261.02     18.43 o 
   3  -4   7      102.27      103.64     22.64 o 
   4  -4   7        8.87       18.25     18.69 o 
   5  -4   7       22.26        7.38     20.71 o 
   6  -4   7       16.94       -8.53     22.41 o 
  -6  -3   7       16.55       -2.79     13.50 o 
  -5  -3   7       57.73       50.12     29.79 o 
  -4  -3   7       82.28       95.91     31.65 o 
  -3  -3   7      187.51      200.12     36.43 o 
  -2  -3   7      334.01      337.39     27.21 o 
  -1  -3   7      385.71      413.50     25.57 o 
   0  -3   7      532.63      526.08     20.44 o 
   1  -3   7      172.87      181.64     14.65 o 
   2  -3   7      368.08      329.87     19.73 o 
   3  -3   7       89.68       86.99     16.14 o 
   4  -3   7      101.08      117.55     26.29 o 
   5  -3   7       38.21       45.18     23.98 o 
   6  -3   7        9.24       37.42     25.56 o 
  -6  -2   7       34.39        9.68     13.40 o 
  -5  -2   7       56.55       53.55     29.60 o 
  -4  -2   7      159.57      132.17     33.76 o 
  -3  -2   7      293.53      313.94     27.26 o 
  -2  -2   7      269.51      262.38     23.13 o 
  -1  -2   7     1625.94     1768.99     59.61 o 
   0  -2   7      237.22      253.60     15.93 o 
   1  -2   7     2248.03     2289.34     54.27 o 
   2  -2   7      106.90      102.02     12.49 o 
   3  -2   7      564.86      601.49     43.64 o 
   4  -2   7       10.11        2.31     16.58 o 
   5  -2   7      106.21      110.50     29.05 o 
   6  -2   7        8.00       37.61     25.97 o 
  -6  -1   7        3.02       -2.89     11.58 o 
  -5  -1   7       35.20       47.33     27.77 o 
  -4  -1   7       39.19       47.52     24.43 o 
  -3  -1   7       52.59       58.07     15.09 o 
  -2  -1   7      193.09      185.08     21.04 o 
  -1  -1   7       34.96       33.66     11.77 o 
   0  -1   7      439.45      435.09     20.19 o 
   1  -1   7       52.14       62.97     10.04 o 
   2  -1   7      260.05      232.00     17.29 o 
   3  -1   7       68.98       74.26     15.40 o 
   4  -1   7       53.92       71.51     22.25 o 
   5  -1   7       14.28       16.45     20.43 o 
   6  -1   7       11.32       21.48     24.24 o 
  -6   0   7       45.56       -0.64     11.32 o 
  -5   0   7       62.53       91.10     32.16 o 
  -4   0   7      243.06      227.77     26.09 o 
  -3   0   7      478.65      503.71     32.75 o 
  -2   0   7     1067.25     1031.48     44.05 o 
  -1   0   7     1192.24     1253.39     47.75 o 
   0   0   7     1474.54     1588.24     41.71 o 
   1   0   7     1369.80     1388.16     38.68 o 
   2   0   7      213.03      202.78     16.53 o 
   3   0   7      772.14      787.32     36.63 o 
   4   0   7        0.55        1.74     12.75 o 
   5   0   7      202.15      239.56     36.33 o 
   6   0   7        3.93       11.03     23.98 o 
  -6   1   7        3.43       -3.24     10.93 o 
  -5   1   7       33.73       61.63     27.58 o 
  -4   1   7       43.57       39.84     15.11 o 
  -3   1   7       57.32       64.02     15.75 o 
  -2   1   7      217.51      176.05     21.10 o 
  -1   1   7       52.80       48.05      9.39 o 
   0   1   7      440.28      475.25     21.37 o 
   1   1   7       36.24       38.81      9.51 o 
   2   1   7      245.72      215.77     27.18 o 
   3   1   7       64.95       83.20     16.21 o 
   4   1   7       52.57       55.00     16.65 o 
   5   1   7       14.21       30.49     22.41 o 
   6   1   7       10.06       34.12     26.49 o 
  -6   2   7       35.60       -2.76     11.48 o 
  -5   2   7       57.64       47.20     23.38 o 
  -4   2   7      154.87      190.98     36.49 o 
  -3   2   7      323.97      319.78     27.44 o 
  -2   2   7      285.09      269.27     28.71 o 
  -1   2   7     1654.03     1804.40     46.38 o 
   0   2   7      241.71      254.54     17.60 o 
   1   2   7     2210.84     2266.11     55.22 o 
   2   2   7       88.12       97.27     15.67 o 
   3   2   7      534.64      479.47     30.04 o 
   4   2   7        7.44        9.26     13.23 o 
   5   2   7      102.50      126.72     31.04 o 
   6   2   7        7.35       15.10     25.91 o 
  -5   3   7       50.99       60.41     25.36 o 
  -4   3   7       87.82      110.88     27.80 o 
  -3   3   7      191.59      203.94     33.41 o 
  -2   3   7      345.18      300.38     25.62 o 
  -1   3   7      397.58      375.16     20.02 o 
   0   3   7      537.00      518.55     23.34 o 
   1   3   7      164.54      160.06     15.17 o 
   2   3   7      349.65      335.84     25.33 o 
   3   3   7       71.91       90.98     25.49 o 
   4   3   7      102.81      115.13     20.13 o 
   5   3   7       34.26       31.07     22.32 o 
   6   3   7        7.34        8.85     24.50 o 
  -6   4   7       69.58       63.59     30.43 o 
  -5   4   7       11.18       19.82     22.25 o 
  -4   4   7      129.36      109.98     29.05 o 
  -3   4   7       30.56       26.49     19.69 o 
  -2   4   7      448.54      471.43     43.67 o 
  -1   4   7      461.54      439.37     27.72 o 
   0   4   7      870.64      954.84     32.55 o 
   1   4   7      645.41      657.86     49.50 o 
   2   4   7      278.90      308.75     24.60 o 
   3   4   7       98.41       84.25     17.19 o 
   4   4   7        5.69       11.48     14.57 o 
   5   4   7       10.77        2.88     16.09 o 
   6   4   7       12.65       -5.35     23.86 o 
  -6   5   7       53.89       78.30     31.68 o 
  -5   5   7       49.98       15.49     21.96 o 
  -4   5   7      128.97      161.26     32.61 o 
  -3   5   7      172.99      161.19     30.49 o 
  -2   5   7      950.19      937.24     60.48 o 
  -1   5   7      198.05      170.71     15.29 o 
   0   5   7     2219.01     2425.57     60.38 o 
   1   5   7       27.64       24.76     12.10 o 
   2   5   7     1441.90     1462.49     57.86 o 
   3   5   7       36.98       29.89     14.00 o 
   4   5   7      371.75      359.06     38.25 o 
   5   5   7        3.21       13.54     17.55 o 
   6   5   7       76.88       83.75     30.75 o 
  -6   6   7        3.08        6.32     24.69 o 
  -5   6   7        0.40       -0.19     20.87 o 
  -4   6   7        6.80       18.18     21.16 o 
  -3   6   7      118.53      104.37     27.42 o 
  -2   6   7      157.68      172.21     18.78 o 
  -1   6   7      181.36      173.63     60.30 o 
   0   6   7      229.03      257.78     18.40 o 
   1   6   7      128.93      138.94     19.68 o 
   2   6   7      100.06      126.92     19.03 o 
   3   6   7      139.55      118.43     20.38 o 
   4   6   7       29.56       39.68     17.02 o 
   5   6   7       39.87       50.01     19.95 o 
  -6   7   7       30.04       48.07     31.33 o 
  -5   7   7      168.86      114.06     32.87 o 
  -4   7   7      194.19      234.59     42.94 o 
  -3   7   7      582.54      570.48     52.97 o 
  -2   7   7      974.83     1013.78     66.18 o 
  -1   7   7       38.77       28.02     12.50 o 
   0   7   7     2904.83     3185.94     74.56 o 
   1   7   7       54.23       54.90     15.85 o 
   2   7   7     1756.03     1677.01     73.61 o 
   3   7   7      238.33      225.15     25.92 o 
   4   7   7      348.78      369.41     31.42 o 
   5   7   7        4.85        3.85     17.19 o 
  -6   8   7       17.71       29.79     31.07 o 
  -5   8   7        2.92       -5.71     23.22 o 
  -4   8   7       40.35       23.31     24.27 o 
  -3   8   7       30.71       20.31     12.58 o 
  -2   8   7      225.05      188.86     25.22 o 
  -1   8   7      124.58      115.94     17.27 o 
   0   8   7      451.96      454.31     23.28 o 
   1   8   7      158.64      183.57     24.58 o 
   2   8   7       70.81       49.05     16.29 o 
   3   8   7       28.30       45.42     16.88 o 
   4   8   7       20.53       23.25     17.64 o 
   5   8   7       11.89       26.04     19.58 o 
  -5   9   7       98.76       91.42     30.14 o 
  -4   9   7       87.07      115.31     34.05 o 
  -3   9   7      443.68      402.15     29.89 o 
  -2   9   7      342.50      330.00     36.65 o 
  -1   9   7      538.17      442.88     30.80 o 
   0   9   7      438.20      530.56     32.95 o 
   1   9   7      349.86      384.90     31.18 o 
   2   9   7      542.83      541.66     54.29 o 
   3   9   7      169.57      173.48     24.47 o 
   4   9   7      178.24      181.67     26.84 o 
   5   9   7        2.32       -5.40     17.52 o 
  -5  10   7       35.45        5.19     11.67 o 
  -4  10   7       49.93       71.12     31.10 o 
  -3  10   7      181.61      197.54     24.99 o 
  -2  10   7       29.67        6.56     13.19 o 
  -1  10   7      792.21      821.76     47.02 o 
   0  10   7       68.05       66.72     24.98 o 
   1  10   7      961.14     1051.18     67.39 o 
   2  10   7       55.05       31.04     18.81 o 
   3  10   7      275.13      268.72     29.87 o 
   4  10   7       29.88       23.93     18.16 o 
   5  10   7       60.11       82.95     24.40 o 
  -5  11   7       13.87        6.99     14.53 o 
  -4  11   7       23.90        8.08     25.14 o 
  -3  11   7       41.34       43.73     16.80 o 
  -2  11   7      102.59       78.20     18.17 o 
  -1  11   7       43.10       36.30     15.15 o 
   0  11   7      153.53      183.63     23.54 o 
   1  11   7       44.76       40.56     17.29 o 
   2  11   7      141.45      160.02     18.34 o 
   3  11   7       17.58       10.00     12.18 o 
   4  11   7       72.16       56.93     29.02 o 
   5  11   7       12.70        9.78     13.86 o 
  -5  12   7       32.68      -10.65     10.65 o 
  -4  12   7      112.27        2.24     21.42 o 
  -3  12   7      170.33      140.45     22.89 o 
  -2  12   7      182.53      173.41     23.79 o 
  -1  12   7      404.22      397.05     30.58 o 
   0  12   7      141.27      126.83     28.07 o 
   1  12   7      483.36      492.85     35.72 o 
   2  12   7       42.47       43.69     13.29 o 
   3  12   7      177.16      209.80     23.38 o 
   4  12   7        4.82       14.70     19.54 o 
   5  12   7       29.38       20.95     15.74 o 
  -5  13   7       33.93       -2.60     14.85 o 
  -4  13   7        5.45       -7.61      7.61 o 
  -3  13   7       61.76       54.57     18.89 o 
  -2  13   7       27.64       33.23     17.25 o 
  -1  13   7       29.82       39.79     17.05 o 
   0  13   7        7.80        9.97     15.17 o 
   1  13   7       29.27       45.87     18.17 o 
   2  13   7        9.48        0.01     16.64 o 
   3  13   7       32.74       47.96     15.48 o 
   4  13   7        6.16       18.12     14.19 o 
  -4  14   7       13.39       -7.42      9.84 o 
  -3  14   7      125.06       44.49     51.34 o 
  -2  14   7       93.05      112.30     23.26 o 
  -1  14   7      383.12      425.50     33.64 o 
   0  14   7      134.31      144.96     24.17 o 
   1  14   7      486.85      567.35     39.33 o 
   2  14   7       22.29       12.47     18.22 o 
   3  14   7      231.29      269.14     24.76 o 
   4  14   7        1.56       -9.99     13.74 o 
  -4  15   7       23.62        7.05     11.14 o 
  -3  15   7       19.42       -0.58     13.31 o 
  -2  15   7       57.00       50.98     19.34 o 
  -1  15   7       11.60       14.85     17.34 o 
   0  15   7      149.78      123.75     24.42 o 
   1  15   7       10.30       11.78     17.44 o 
   2  15   7       48.37       43.03     20.25 o 
   3  15   7       28.21       34.45     23.18 o 
   4  15   7        1.96       22.40     12.17 o 
  -4  16   7       67.60        1.90     25.80 o 
  -3  16   7       23.70       28.23     20.21 o 
  -2  16   7       50.56       43.82     21.11 o 
  -1  16   7       93.27       96.72     23.00 o 
   0  16   7       28.54       35.81     19.35 o 
   1  16   7      144.98      170.08     27.33 o 
   2  16   7       26.86       13.33     20.53 o 
   3  16   7       12.00       12.55     21.89 o 
  -3  17   7        8.12       21.79     21.32 o 
  -2  17   7      104.45      127.05     26.73 o 
  -1  17   7        5.52       12.44     18.36 o 
   0  17   7      267.31      337.48     34.68 o 
   1  17   7        2.92       -3.57     18.09 o 
   2  17   7      169.20      169.82     29.72 o 
   3  17   7       14.17        7.92     22.70 o 
  -3  18   7       26.01       33.90     23.21 o 
  -2  18   7        1.96      -17.04     18.22 o 
  -1  18   7       28.66       29.44     20.94 o 
   0  18   7       28.90       10.40     20.69 o 
   1  18   7       70.81       64.40     23.07 o 
   2  18   7       44.06       45.39     22.82 o 
  -2  19   7       85.76       86.32     25.75 o 
  -1  19   7       20.94        5.47     19.86 o 
   0  19   7       75.20       58.08     36.51 o 
   1  19   7       33.12        9.47     20.51 o 
   2  19   7       43.10       15.34     22.59 o 
  -1  20   7        1.98      -17.73     19.30 o 
   0  20   7       41.36       27.61     23.21 o 
   1  20   7        7.16       28.82     22.91 o 
  -1 -18   8       30.98       -9.59     12.89 o 
  -2 -17   8       67.49       -1.99     14.20 o 
  -1 -17   8       39.17        0.51     15.62 o 
  -3 -16   8       33.62       -4.43     15.94 o 
  -2 -16   8        9.04       -0.45     13.95 o 
   0 -16   8       35.73       30.69     29.79 o 
  -3 -15   8       16.18        0.67     16.32 o 
  -2 -15   8       16.31       -1.64     11.83 o 
  -1 -15   8       24.66       19.18     23.38 o 
   0 -15   8       21.56        3.78     25.40 o 
  -4 -14   8       18.25        8.47     19.34 o 
  -2 -14   8       83.79        7.15     18.12 o 
  -1 -14   8      280.57      258.29     46.53 o 
   0 -14   8      132.34      176.39     41.14 o 
  -4 -13   8       15.23       -3.01     14.49 o 
  -3 -13   8       38.81       -1.15     10.49 o 
  -2 -13   8       43.34        2.69     25.01 o 
  -1 -13   8        2.82       -0.38     22.93 o 
   0 -13   8       25.36        7.76     24.34 o 
   4 -13   8        5.86        8.15     15.17 o 
  -4 -12   8        1.43        1.19     15.33 o 
  -3 -12   8       87.23       -2.15     21.29 o 
  -2 -12   8       33.61       25.78     27.45 o 
  -1 -12   8      440.31      505.06     56.66 o 
   0 -12   8       78.44       70.26     29.92 o 
   1 -12   8      334.87      398.64     52.27 o 
   3 -12   8       40.67       43.15     14.72 o 
   4 -12   8       59.48       73.20     18.65 o 
  -3 -11   8       11.79      -12.83     25.78 o 
  -2 -11   8      253.08      198.16     42.45 o 
  -1 -11   8       68.62       71.09     30.08 o 
   0 -11   8      333.49      358.14     47.01 o 
   1 -11   8       86.23       91.39     31.46 o 
   3 -11   8       14.91       17.16     13.10 o 
   4 -11   8       83.95       98.97     20.70 o 
  -5 -10   8       50.04        2.40     16.77 o 
  -4 -10   8       17.03        0.67     10.45 o 
  -3 -10   8      168.02      175.08     41.14 o 
  -2 -10   8      267.69      337.55     48.16 o 
  -1 -10   8      439.29      466.36     52.56 o 
   0 -10   8      210.42      208.20     38.25 o 
   1 -10   8      325.42      300.61     43.90 o 
   3 -10   8       50.63       47.66     14.33 o 
   4 -10   8       48.56       78.82     17.68 o 
  -5  -9   8        8.42        8.11     15.84 o 
  -3  -9   8       45.50       21.42     27.10 o 
  -2  -9   8      227.18      231.96     41.43 o 
  -1  -9   8       80.02       90.62     30.33 o 
   0  -9   8      174.13      167.67     36.62 o 
   1  -9   8      214.93      249.82     41.69 o 
   2  -9   8      245.75      238.34     20.51 o 
   3  -9   8      200.80      213.37     22.13 o 
   4  -9   8       62.28       71.45     17.42 o 
  -5  -8   8       21.66        1.60     16.10 o 
  -4  -8   8       37.54        6.09     26.07 o 
  -3  -8   8      118.07      169.34     39.86 o 
  -2  -8   8      108.96      114.95     33.73 o 
  -1  -8   8        4.35        4.10     20.33 o 
   0  -8   8      139.94      157.60     34.44 o 
   1  -8   8       23.32       21.07     22.13 o 
   2  -8   8      132.12      147.83     15.41 o 
   3  -8   8       32.26       44.53     13.82 o 
   4  -8   8       48.98       34.38     19.86 o 
   5  -8   8        4.82       15.08     16.63 o 
  -5  -7   8        1.99       -1.67     14.24 o 
  -3  -7   8      158.00      160.62     37.71 o 
  -2  -7   8      593.16      647.63     59.96 o 
  -1  -7   8      163.72      159.20     34.76 o 
   0  -7   8      642.87      697.87     60.28 o 
   1  -7   8      206.82      220.61     23.49 o 
   2  -7   8      258.10      222.37     29.31 o 
   3  -7   8      465.84      531.19     27.92 o 
   4  -7   8       44.00       29.44     14.80 o 
   5  -7   8       79.22       97.06     31.81 o 
  -5  -6   8       31.28       -1.64     14.78 o 
  -4  -6   8       17.34       14.85     26.87 o 
  -3  -6   8       56.53       58.97     28.51 o 
  -2  -6   8       11.15       11.19     21.03 o 
  -1  -6   8        5.20       -9.01     16.71 o 
   0  -6   8       17.55       11.45     20.23 o 
   1  -6   8       25.58       23.72     13.21 o 
   2  -6   8        6.14      -10.56     10.56 o 
   3  -6   8       31.28       61.28     22.13 o 
   4  -6   8       14.67        7.57     18.98 o 
   5  -6   8       16.55       16.19     24.21 o 
  -5  -5   8        2.95        8.40     14.75 o 
  -4  -5   8      356.57      334.09     51.63 o 
  -3  -5   8      103.18      102.29     33.57 o 
  -2  -5   8      645.51      628.80     56.63 o 
  -1  -5   8      115.80      147.98     32.32 o 
   0  -5   8      362.56      390.86     28.29 o 
   1  -5   8      173.52      159.03     15.63 o 
   2  -5   8      344.85      346.19     24.70 o 
   3  -5   8      287.97      301.93     34.47 o 
   4  -5   8      166.15      201.72     32.42 o 
   5  -5   8       58.63       76.57     28.12 o 
  -5  -4   8       49.73       -1.22      9.94 o 
  -4  -4   8       29.67       16.29     25.68 o 
  -3  -4   8      194.09      198.87     41.75 o 
  -2  -4   8      187.72      139.45     32.58 o 
  -1  -4   8      325.61      355.45     26.89 o 
   0  -4   8      262.47      255.22     38.99 o 
   1  -4   8      198.66      190.38     17.14 o 
   2  -4   8      208.61      183.26     17.50 o 
   3  -4   8       54.84       33.36     14.64 o 
   4  -4   8       66.39       70.83     24.82 o 
   5  -4   8       55.47      100.40     29.95 o 
  -5  -3   8       29.07       -2.85      8.05 o 
  -4  -3   8      110.85       82.18     32.39 o 
  -3  -3   8       32.06        6.64     20.36 o 
  -2  -3   8      252.11      301.06     42.45 o 
  -1  -3   8      210.55      208.77     22.96 o 
   0  -3   8      212.28      244.68     23.51 o 
   1  -3   8      344.52      327.26     19.68 o 
   2  -3   8      158.39      164.84     16.29 o 
   3  -3   8      205.85      213.94     22.73 o 
   4  -3   8       52.05       30.69     21.64 o 
   5  -3   8       62.27       68.46     27.74 o 
  -6  -2   8       10.13        6.57     16.16 o 
  -4  -2   8       34.42       31.74     26.45 o 
  -3  -2   8      473.08      458.18     51.47 o 
  -2  -2   8      359.57      381.99     28.78 o 
  -1  -2   8     1906.00     1994.84     67.37 o 
   0  -2   8      566.38      580.32     32.97 o 
   1  -2   8     1605.47     1720.47     46.50 o 
   2  -2   8      503.48      503.01     24.34 o 
   3  -2   8      305.36      278.23     24.55 o 
   4  -2   8      233.75      238.57     33.83 o 
   5  -2   8       63.55       39.63     25.01 o 
  -6  -1   8       11.23       -4.26     13.15 o 
  -5  -1   8        6.35       13.24     11.77 o 
  -4  -1   8       56.15       67.18     30.17 o 
  -3  -1   8       41.07       28.31     23.02 o 
  -2  -1   8       85.91       88.05     17.28 o 
  -1  -1   8      227.58      248.56     32.10 o 
   0  -1   8      300.69      289.79     25.42 o 
   1  -1   8      162.01      173.13     16.01 o 
   2  -1   8       83.64       73.28     14.86 o 
   3  -1   8       56.12       51.33     15.61 o 
   4  -1   8       31.74       41.36     16.76 o 
   5  -1   8       14.23       -2.05     21.03 o 
  -6   0   8        7.10        8.18     15.20 o 
  -4   0   8       36.95       50.60     27.51 o 
  -3   0   8      531.29      561.22     35.72 o 
  -2   0   8      197.16      226.42     39.50 o 
  -1   0   8     1247.16     1384.75     59.64 o 
   0   0   8      301.09      267.63     18.76 o 
   1   0   8      972.68     1082.46     50.19 o 
   2   0   8      569.50      537.31     30.00 o 
   3   0   8      230.24      232.28     24.02 o 
   4   0   8      248.11      234.17     26.33 o 
   5   0   8       34.37       42.10     25.30 o 
  -6   1   8       11.33       10.23     15.65 o 
  -5   1   8        6.97       10.87     11.86 o 
  -4   1   8       69.48       69.45     18.92 o 
  -3   1   8       49.55       41.17     15.42 o 
  -2   1   8       88.04       95.12     18.47 o 
  -1   1   8      230.72      240.04     24.18 o 
   0   1   8      301.31      318.05     20.31 o 
   1   1   8      151.06      170.34     17.52 o 
   2   1   8       98.94       89.98     16.58 o 
   3   1   8       51.82       38.03     14.87 o 
   4   1   8       27.52       28.27     16.59 o 
   5   1   8       11.86       18.34     23.95 o 
  -6   2   8       10.11       -0.48     12.51 o 
  -5   2   8      110.44       91.10     33.38 o 
  -4   2   8       34.86       47.54     17.96 o 
  -3   2   8      491.01      500.88     34.19 o 
  -2   2   8      374.28      382.81     29.59 o 
  -1   2   8     1957.48     2003.10     68.88 o 
   0   2   8      582.89      604.55     26.52 o 
   1   2   8     1535.51     1744.42     47.94 o 
   2   2   8      490.02      502.00     30.52 o 
   3   2   8      295.13      269.34     26.32 o 
   4   2   8      224.50      243.57     26.62 o 
   5   2   8       64.85       68.75     27.80 o 
  -5   3   8       24.28       19.51     17.13 o 
  -4   3   8       96.99      115.91     21.84 o 
  -3   3   8       48.82       35.80     15.42 o 
  -2   3   8      176.90      143.05     21.22 o 
  -1   3   8      264.79      269.24     44.75 o 
   0   3   8      187.63      190.04     17.63 o 
   1   3   8      274.85      271.39     25.07 o 
   2   3   8      188.10      170.36     26.31 o 
   3   3   8      160.86      176.00     22.95 o 
   4   3   8       52.75       35.63     17.74 o 
   5   3   8       66.29      117.84     33.00 o 
  -5   4   8       39.24       56.11     29.18 o 
  -4   4   8       34.82       23.70     16.17 o 
  -3   4   8      180.96      213.20     25.79 o 
  -2   4   8      223.74      196.05     24.21 o 
  -1   4   8      364.34      378.60     28.73 o 
   0   4   8      268.53      277.92     20.08 o 
   1   4   8      196.77      230.17     23.99 o 
   2   4   8      170.39      169.42     21.55 o 
   3   4   8       57.20       63.66     17.21 o 
   4   4   8       63.29       39.67     17.57 o 
   5   4   8       64.93       91.90     25.97 o 
  -5   5   8        3.96       28.96     26.45 o 
  -4   5   8      364.97      396.55     50.02 o 
  -3   5   8      108.82       71.60     26.45 o 
  -2   5   8      606.88      602.04     36.50 o 
  -1   5   8      147.29      127.94     17.87 o 
   0   5   8      375.09      417.70     23.82 o 
   1   5   8      220.51      243.54     24.85 o 
   2   5   8      407.16      406.89     36.91 o 
   3   5   8      292.67      312.16     30.39 o 
   4   5   8      164.38       84.20     71.22 o 
   5   5   8       58.83       50.42     21.12 o 
  -5   6   8       31.04       44.92     29.63 o 
  -4   6   8       19.57       40.15     26.17 o 
  -3   6   8       46.73       52.88     25.40 o 
  -2   6   8       14.99       17.27     13.47 o 
  -1   6   8        0.39       -7.24      8.51 o 
   0   6   8       15.96       24.22     10.83 o 
   1   6   8       44.70       37.11     15.53 o 
   2   6   8        3.65        9.27     13.21 o 
   3   6   8       43.96       59.43     20.36 o 
   4   6   8       10.96       -2.42     15.31 o 
   5   6   8       19.21       25.55     19.55 o 
  -5   7   8        1.98      -11.13     23.41 o 
  -4   7   8      184.34      178.89     38.19 o 
  -3   7   8      157.60      161.77     35.69 o 
  -2   7   8      633.46      646.18     55.38 o 
  -1   7   8      158.75      158.74     16.74 o 
   0   7   8      681.20      744.21     39.36 o 
   1   7   8      223.82      238.43     31.12 o 
   2   7   8      231.44      219.98     26.21 o 
   3   7   8      485.98      546.22     37.25 o 
   4   7   8       34.73       31.55     19.00 o 
   5   7   8       88.04      141.51     30.16 o 
  -5   8   8       17.00       21.16     29.34 o 
  -4   8   8       46.56       33.67     26.33 o 
  -3   8   8      109.60      125.82     33.96 o 
  -2   8   8      110.14      103.56     18.11 o 
  -1   8   8       14.33       15.86     10.69 o 
   0   8   8      148.39      181.81     24.58 o 
   1   8   8       10.61        9.13     14.64 o 
   2   8   8      140.78      140.29     25.68 o 
   3   8   8       40.49       43.37     18.48 o 
   4   8   8       41.01       44.77     20.55 o 
   5   8   8       10.03       20.79     20.85 o 
  -5   9   8        8.08      -14.24     27.99 o 
  -4   9   8      130.90      132.75     36.07 o 
  -3   9   8       40.29       40.63     27.06 o 
  -2   9   8      270.73      235.57     44.22 o 
  -1   9   8       66.24       65.94     16.80 o 
   0   9   8      177.06      220.77     26.35 o 
   1   9   8      197.37      184.14     25.34 o 
   2   9   8      182.16      194.18     26.60 o 
   3   9   8      203.31      233.90     29.42 o 
   4   9   8       62.38       63.97     21.80 o 
  -5  10   8       39.79       26.20     31.58 o 
  -4  10   8       19.16        3.46     19.21 o 
  -3  10   8      162.09      109.12     34.79 o 
  -2  10   8      220.72      178.75     23.47 o 
  -1  10   8      430.03      391.01     31.51 o 
   0  10   8      206.06      206.92     26.46 o 
   1  10   8      333.98      334.86     31.64 o 
   2  10   8      227.87      262.05     30.57 o 
   3  10   8       59.23       44.49     20.08 o 
   4  10   8       42.80       71.26     22.68 o 
  -3  11   8       10.54        7.31     24.85 o 
  -2  11   8      291.41      244.84     31.89 o 
  -1  11   8       63.47       47.26     17.69 o 
   0  11   8      336.63      366.37     31.46 o 
   1  11   8       99.34       99.72     23.07 o 
   2  11   8      227.51      220.14     30.43 o 
   3  11   8       23.46       29.39     19.71 o 
   4  11   8       81.36       62.47     23.69 o 
  -4  12   8        0.01        8.79     13.37 o 
  -3  12   8       91.39        2.28     22.83 o 
  -2  12   8       34.60       30.86     17.08 o 
  -1  12   8      441.13      410.04     33.91 o 
   0  12   8       80.83      135.51     23.39 o 
   1  12   8      335.20      358.69     34.44 o 
   2  12   8      100.40      116.26     25.05 o 
   3  12   8       28.20       62.48     23.16 o 
   4  12   8       54.90       69.20     24.92 o 
  -4  13   8       17.20        5.35     13.69 o 
  -3  13   8       41.93       -4.55      8.24 o 
  -2  13   8       46.22       34.34     18.62 o 
  -1  13   8        2.65       -5.31     16.26 o 
   0  13   8       27.23       21.89     18.28 o 
   1  13   8        7.49        1.90     17.45 o 
   2  13   8       13.10        7.21     19.02 o 
   3  13   8        6.95       23.11     21.37 o 
   4  13   8        5.81       10.91     22.31 o 
  -4  14   8       20.44        0.35     14.46 o 
  -3  14   8      135.88       37.34     63.91 o 
  -2  14   8       85.52       31.09     44.92 o 
  -1  14   8      299.04      327.33     32.73 o 
   0  14   8      136.16      122.26     24.46 o 
   1  14   8      200.70      242.35     30.86 o 
   2  14   8      153.22      185.35     30.49 o 
   3  14   8       90.31       87.48     26.34 o 
  -3  15   8       10.50        1.28     10.60 o 
  -2  15   8       23.21       32.96     20.75 o 
  -1  15   8       29.48       16.82     18.99 o 
   0  15   8       21.59       32.74     20.45 o 
   1  15   8       11.74        4.16     19.27 o 
   2  15   8        4.63        5.22     21.40 o 
   3  15   8       17.74       40.95     24.88 o 
  -3  16   8       31.01       -2.33     14.22 o 
  -2  16   8        7.11      -10.71     18.48 o 
  -1  16   8      180.87      125.12     26.22 o 
   0  16   8       33.97       37.91     22.72 o 
   1  16   8       78.60       76.99     24.05 o 
   2  16   8       49.10       35.06     23.34 o 
  -2  17   8       58.63       51.76     23.10 o 
  -1  17   8       45.02       82.42     25.36 o 
   0  17   8       31.49       32.64     24.19 o 
   1  17   8       37.58       18.49     21.39 o 
   2  17   8       33.49       37.16     24.74 o 
  -1  18   8       35.11       30.80     22.67 o 
   0  18   8        6.99       -3.86     20.95 o 
   1  18   8       20.31       -8.04     21.37 o 
  -1 -16   9       12.25       15.81     32.83 o 
   0 -16   9      105.69      116.75     41.78 o 
  -2 -15   9        5.00       -6.73     14.78 o 
  -1 -15   9       15.15       -4.65     28.03 o 
   0 -15   9       22.08       31.87     32.03 o 
  -3 -14   9       18.52        8.37     18.50 o 
  -1 -14   9        0.05       -7.92     26.71 o 
   0 -14   9      267.05      278.17     50.31 o 
  -3 -13   9        6.36       -5.80     13.95 o 
  -2 -13   9       10.28       -9.07     26.68 o 
  -1 -13   9        3.63        3.11     26.26 o 
   0 -13   9       12.48        0.10     26.07 o 
  -3 -12   9        7.74        3.72     16.00 o 
  -2 -12   9      290.01      298.85     50.70 o 
  -1 -12   9       39.31       55.99     32.26 o 
   0 -12   9      433.91      459.95     57.46 o 
   1 -12   9      125.35      116.40     36.91 o 
  -4 -11   9        8.31        6.61     17.16 o 
  -3 -11   9       73.33        0.16     13.88 o 
  -2 -11   9       11.88       19.50     27.00 o 
  -1 -11   9       40.23       47.78     30.40 o 
   0 -11   9        0.67        1.25     24.56 o 
   1 -11   9       47.22       31.71     29.37 o 
  -4 -10   9       70.46       -6.51     14.37 o 
  -3 -10   9       19.83        4.65     12.31 o 
  -2 -10   9      230.73      236.96     47.59 o 
  -1 -10   9       62.65       60.03     30.56 o 
   0 -10   9      235.19      198.77     41.04 o 
   1 -10   9      132.14      127.72     36.84 o 
  -4  -9   9       14.22        3.59     15.87 o 
  -3  -9   9      180.36      203.23     45.79 o 
  -2  -9   9       31.56       28.28     26.61 o 
  -1  -9   9      356.92      321.55     49.03 o 
   0  -9   9        0.89        8.24     23.60 o 
   1  -9   9      359.04      389.02     52.65 o 
   4  -9   9        7.02       20.23     22.48 o 
  -4  -8   9       12.17        3.66     15.36 o 
  -3  -8   9       27.94       39.89     30.59 o 
  -2  -8   9       57.12       90.20     33.83 o 
  -1  -8   9       17.56       13.11     23.57 o 
   0  -8   9       46.84       48.58     27.58 o 
   1  -8   9       26.18       23.31     26.04 o 
   4  -8   9       14.02       24.66     23.25 o 
  -4  -7   9       13.63       -7.66     11.22 o 
  -3  -7   9      292.95      316.52     50.98 o 
  -2  -7   9       17.36        0.32     23.70 o 
  -1  -7   9      682.92      789.13     68.65 o 
   0  -7   9        0.27       27.16     23.28 o 
   1  -7   9      734.48      684.05     63.62 o 
   3  -7   9      304.02      355.83     38.25 o 
   4  -7   9        7.51        9.56     21.64 o 
  -5  -6   9       10.73       -3.75     15.97 o 
  -4  -6   9        4.97        2.12     12.86 o 
  -3  -6   9       30.09       40.37     29.82 o 
  -2  -6   9       24.95       23.86     25.14 o 
  -1  -6   9       16.71       19.78     23.60 o 
   0  -6   9       35.85       51.11     27.67 o 
   1  -6   9        8.76      -15.49     19.88 o 
   2  -6   9       62.64       74.97     26.55 o 
   3  -6   9       18.45       -1.28     17.67 o 
   4  -6   9       17.12       37.42     24.53 o 
  -5  -5   9       49.55       -6.19     13.76 o 
  -4  -5   9       15.27        2.95     26.97 o 
  -3  -5   9      315.68      318.22     50.47 o 
  -2  -5   9       12.52       19.37     24.59 o 
  -1  -5   9      735.04      771.30     65.19 o 
   0  -5   9       15.08       15.10     22.03 o 
   1  -5   9      796.02      801.52     41.80 o 
   2  -5   9       59.23       47.59     23.98 o 
   3  -5   9      329.81      353.10     36.75 o 
   4  -5   9       32.00       44.38     24.56 o 
  -5  -4   9       14.98        6.89     15.68 o 
  -4  -4   9       67.49       63.94     33.89 o 
  -3  -4   9       31.33        8.66     26.17 o 
  -2  -4   9      297.68      237.93     42.90 o 
  -1  -4   9       15.65       18.82     23.09 o 
   0  -4   9      398.46      460.04     33.93 o 
   1  -4   9       10.28       12.85     14.18 o 
   2  -4   9      307.83      275.91     21.35 o 
   3  -4   9        6.78       18.11     14.66 o 
   4  -4   9       69.93       73.69     25.94 o 
  -5  -3   9       43.78        8.21     14.14 o 
  -4  -3   9       42.38       42.13     29.40 o 
  -3  -3   9      230.87      299.33     48.71 o 
  -2  -3   9       68.07       64.64     28.60 o 
  -1  -3   9      224.58      204.42     39.34 o 
   0  -3   9        7.01        7.15     13.25 o 
   1  -3   9      214.30      251.74     27.27 o 
   2  -3   9       23.28       20.41     12.89 o 
   3  -3   9      181.33      186.36     23.36 o 
   4  -3   9       14.04       16.42     20.46 o 
  -5  -2   9       13.30       -1.70     12.92 o 
  -4  -2   9      121.25      112.71     37.23 o 
  -3  -2   9       30.40       27.74     26.49 o 
  -2  -2   9      631.45      660.74     60.60 o 
  -1  -2   9       22.42       31.40     14.10 o 
   0  -2   9      992.44     1170.36     50.40 o 
   1  -2   9      162.15      172.73     23.60 o 
   2  -2   9      515.55      505.51     30.66 o 
   3  -2   9       34.15       28.19     15.31 o 
   4  -2   9      109.00      109.28     29.12 o 
  -5  -1   9       10.06       11.13     27.74 o 
  -4  -1   9       21.94       27.64     28.67 o 
  -3  -1   9       37.24       46.08     27.38 o 
  -2  -1   9       53.28       47.82     16.51 o 
  -1  -1   9        6.70        6.51     13.59 o 
   0  -1   9        1.72        4.83     12.67 o 
   1  -1   9        1.91        5.56     13.73 o 
   2  -1   9        6.52        8.18     12.61 o 
   3  -1   9       25.22       17.56     16.05 o 
   4  -1   9       16.95       10.39     11.51 o 
   5  -1   9        0.11       20.39     24.63 o 
  -5   0   9        1.77       -3.01     27.70 o 
  -4   0   9      110.06       99.53     36.46 o 
  -3   0   9       20.13       27.86     25.24 o 
  -2   0   9      700.67      731.67     40.82 o 
  -1   0   9      110.52      115.09     20.01 o 
   0   0   9     1479.87     1653.84     62.51 o 
   1   0   9      304.93      296.57     21.88 o 
   2   0   9      560.87      528.81     31.91 o 
   3   0   9       46.24       54.30     17.13 o 
   4   0   9      111.26      114.44     30.01 o 
   5   0   9       11.50        8.08     21.80 o 
  -5   1   9        5.57       -4.17     26.26 o 
  -4   1   9       15.44       29.60     27.58 o 
  -3   1   9       26.48       29.27     16.63 o 
  -2   1   9       44.89       22.02     15.49 o 
  -1   1   9       18.65       19.17     14.35 o 
   0   1   9        2.79        1.61     13.06 o 
   1   1   9        1.86       -6.70     11.32 o 
   2   1   9        4.83        4.48     12.54 o 
   3   1   9       25.74       30.02     15.72 o 
   4   1   9       24.23        2.54     19.40 o 
   5   1   9        1.80       10.55     24.34 o 
  -5   2   9       21.29       13.05     27.48 o 
  -4   2   9      112.78      111.81     36.27 o 
  -3   2   9       32.28       28.14     17.19 o 
  -2   2   9      545.24      580.26     37.76 o 
  -1   2   9       21.23       35.11     15.21 o 
   0   2   9      969.77     1102.93     52.70 o 
   1   2   9      149.59      140.11     20.03 o 
   2   2   9      590.69      612.26     36.59 o 
   3   2   9       26.89       26.66     16.32 o 
   4   2   9      129.16      164.98     33.80 o 
  -5   3   9       45.60       38.77     30.40 o 
  -4   3   9       39.36       61.93     20.57 o 
  -3   3   9      226.95      234.85     28.72 o 
  -2   3   9       58.59       47.65     17.17 o 
  -1   3   9      224.15      230.36     26.33 o 
   0   3   9        2.98       -3.59     12.81 o 
   1   3   9      227.61      223.47     24.68 o 
   2   3   9       27.59       29.94     15.45 o 
   3   3   9      186.99      192.87     25.19 o 
   4   3   9       21.76       11.12     17.19 o 
  -5   4   9       17.00       35.88     29.21 o 
  -4   4   9       69.19       73.20     24.58 o 
  -3   4   9       30.89       23.62     16.30 o 
  -2   4   9      258.54      273.17     28.76 o 
  -1   4   9       15.93       12.73     13.87 o 
   0   4   9      375.78      441.88     25.91 o 
   1   4   9        6.72        0.77     13.46 o 
   2   4   9      335.64      335.75     29.71 o 
   3   4   9        3.79        3.95     16.07 o 
   4   4   9       69.40       10.31     19.13 o 
  -5   5   9       53.41       66.85     22.50 o 
  -4   5   9       16.61       24.24     18.41 o 
  -3   5   9      304.06      305.81     31.72 o 
  -2   5   9       11.78       17.41     23.90 o 
  -1   5   9      691.01      768.62     42.51 o 
   0   5   9       13.65       11.30     14.86 o 
   1   5   9      792.08      820.61     42.68 o 
   2   5   9       60.91       63.90     19.00 o 
   3   5   9      327.18      269.00     39.66 o 
   4   5   9       32.50       10.06     27.96 o 
  -5   6   9       11.65        0.79     20.18 o 
  -4   6   9        4.74       -6.87     16.15 o 
  -3   6   9       27.84       27.01     17.60 o 
  -2   6   9       22.62       30.77     16.16 o 
  -1   6   9       13.69       12.68     14.79 o 
   0   6   9       37.16       29.42     15.95 o 
   1   6   9        8.34       15.55     15.83 o 
   2   6   9       66.93       41.88     18.21 o 
   3   6   9       17.39       14.48     23.90 o 
   4   6   9       15.48       15.14     18.76 o 
  -4   7   9       14.37       26.33     28.28 o 
  -3   7   9      294.83      318.02     32.33 o 
  -2   7   9       15.52       10.44     14.71 o 
  -1   7   9      673.87      771.01     63.14 o 
   0   7   9        0.64       -6.52     13.98 o 
   1   7   9      733.52      796.60     43.62 o 
   2   7   9        8.08       11.30     16.61 o 
   3   7   9      299.25      347.33     43.93 o 
   4   7   9        6.75        2.00     18.36 o 
  -4   8   9       12.70       32.58     27.32 o 
  -3   8   9       28.49       30.98     26.58 o 
  -2   8   9       70.25       58.47     18.49 o 
  -1   8   9       16.74        5.06     14.15 o 
   0   8   9       47.80       34.52     18.41 o 
   1   8   9       27.22       40.38     18.75 o 
   2   8   9       66.44       79.02     21.04 o 
   3   8   9       36.03       14.03     38.69 o 
   4   8   9       11.02       11.98     19.17 o 
  -4   9   9       15.21       18.66     31.78 o 
  -3   9   9      196.77      259.31     45.31 o 
  -2   9   9       28.00       44.08     18.09 o 
  -1   9   9      356.21      402.83     33.23 o 
   0   9   9        0.91      -16.32     22.67 o 
   1   9   9      365.04      465.64     37.25 o 
   2   9   9       14.20       10.65     18.61 o 
   3   9   9      186.63      188.14     31.63 o 
   4   9   9        7.80       25.70     20.72 o 
  -4  10   9       64.95       78.30     37.77 o 
  -3  10   9       18.83       -2.18     12.89 o 
  -1  10   9       61.32       66.02     19.32 o 
   0  10   9      248.95      268.09     30.56 o 
   1  10   9      125.54      124.14     24.48 o 
   2  10   9      217.76      237.85     30.98 o 
   3  10   9       28.89       30.28     21.25 o 
  -4  11   9        4.35       -7.34     12.83 o 
  -2  11   9        6.75       -7.79     21.42 o 
  -1  11   9       29.87       29.06     17.89 o 
   0  11   9        0.11        0.34     16.55 o 
   1  11   9       52.22       18.61     22.22 o 
   2  11   9       13.41        7.50     19.36 o 
   3  11   9       90.07      123.30     27.95 o 
  -3  12   9        5.89       -1.41     11.99 o 
  -1  12   9       39.60       13.95     15.92 o 
   1  12   9      129.83      111.81     25.62 o 
   2  12   9      296.03      268.53     34.64 o 
   3  12   9       24.37       38.30     33.86 o 
  -3  13   9        8.85       -5.13     12.18 o 
  -2  13   9       15.86        2.37     11.67 o 
  -1  13   9        2.37       -7.33     11.94 o 
   0  13   9       10.42        0.53     15.31 o 
   1  13   9        3.06        6.57     20.17 o 
   2  13   9        4.93       -8.98     20.63 o 
   3  13   9       26.58       58.50     25.15 o 
  -3  14   9       15.96       -4.10     14.20 o 
  -1  14   9        0.02       -0.43     11.09 o 
   0  14   9      259.82      249.77     33.17 o 
   1  14   9        8.83       -1.68     20.45 o 
   2  14   9      123.53      112.54     28.49 o 
  -2  15   9       10.01        9.32     12.37 o 
  -1  15   9       10.64       17.05     21.14 o 
   0  15   9       19.59       21.65     21.12 o 
   1  15   9       14.88       -7.33     20.83 o 
   2  15   9        6.46       -0.05     24.24 o 
  -1  16   9       12.21       16.65     21.63 o 
   0  16   9      102.52      107.62     27.91 o 
   1  16   9       10.87       -0.48     22.13 o 
  -1 -13  10       44.76       39.89     32.67 o 
   0 -13  10       19.02       14.17     30.11 o 
  -2 -12  10       41.46       42.68     35.18 o 
  -1 -12  10       74.78       88.66     38.09 o 
   0 -12  10       35.97       79.27     36.46 o 
  -2 -11  10       34.57       27.51     32.55 o 
  -1 -11  10       51.58       28.57     31.74 o 
   0 -11  10       53.54       79.14     34.79 o 
   1 -11  10       37.98       15.71     31.20 o 
  -3 -10  10       35.87        0.00     30.17 o 
  -2 -10  10        4.14       12.06     30.72 o 
  -1 -10  10      116.10      133.36     40.79 o 
   0 -10  10       23.18       39.70     30.30 o 
   1 -10  10       98.23      119.44     39.44 o 
  -3  -9  10       40.86        7.98     29.44 o 
  -2  -9  10      103.82      131.05     40.82 o 
  -1  -9  10       66.75       43.22     32.35 o 
   0  -9  10      130.91      155.71     41.04 o 
   1  -9  10       53.37       35.18     31.26 o 
  -3  -8  10       10.49      -24.79     24.79 o 
  -2  -8  10        8.48       18.85     30.43 o 
  -1  -8  10       24.70       24.85     28.15 o 
   0  -8  10        5.73        3.53     25.62 o 
   1  -8  10       41.51       54.64     31.33 o 
  -3  -7  10       56.90       78.37     37.61 o 
  -2  -7  10      199.89      252.77     49.00 o 
  -1  -7  10      146.75      142.24     39.09 o 
   0  -7  10      359.25      351.95     53.13 o 
   1  -7  10       92.23       82.76     33.09 o 
  -4  -6  10       13.03        3.53     30.59 o 
  -3  -6  10        9.91       12.09     29.63 o 
  -2  -6  10       40.30       66.92     32.55 o 
  -1  -6  10        5.66       -0.10     24.66 o 
   0  -6  10        6.42        8.47     24.18 o 
   1  -6  10       12.67       20.97     26.49 o 
  -4  -5  10       75.43       74.33     37.74 o 
  -3  -5  10       54.89       64.16     33.19 o 
  -2  -5  10      247.53      267.91     49.12 o 
  -1  -5  10      109.37      116.81     36.20 o 
   0  -5  10      452.52      537.19     58.07 o 
   1  -5  10       61.50       69.42     29.95 o 
   2  -5  10      366.04      355.86     45.08 o 
  -4  -4  10       24.01       40.47     33.96 o 
  -3  -4  10       20.63       18.31     28.67 o 
  -2  -4  10       54.09       29.21     27.86 o 
  -1  -4  10      153.14      169.08     39.47 o 
   0  -4  10       36.16       42.58     28.44 o 
   1  -4  10      175.57      195.60     26.30 o 
   2  -4  10        9.48      -11.64     20.04 o 
   3  -4  10       41.95       48.48     30.08 o 
  -4  -3  10       55.02       62.08     36.04 o 
  -3  -3  10       20.53       41.24     32.61 o 
  -2  -3  10      194.76      254.82     45.92 o 
  -1  -3  10      139.24      116.59     35.40 o 
   0  -3  10      252.33      259.28     46.66 o 
   1  -3  10      107.99       99.33     21.41 o 
   2  -3  10      207.95      175.78     36.17 o 
   3  -3  10       17.58       21.24     16.79 o 
   4  -3  10       78.36      110.37     29.56 o 
  -4  -2  10       29.21       31.78     31.36 o 
  -3  -2  10      106.39      116.08     39.38 o 
  -2  -2  10       33.66       24.69     26.20 o 
  -1  -2  10      487.70      518.15     57.62 o 
   0  -2  10       48.81       68.47     19.73 o 
   1  -2  10      510.78      586.06     54.13 o 
   2  -2  10       21.83       30.75     26.33 o 
   3  -2  10      187.26      223.06     26.85 o 
   4  -2  10        0.42      -18.66     20.14 o 
  -4  -1  10       11.27       -7.12     27.61 o 
  -3  -1  10       34.25       27.32     29.82 o 
  -2  -1  10      181.76      204.96     41.85 o 
  -1  -1  10       25.09       28.34     17.00 o 
   0  -1  10      133.83      136.70     22.96 o 
   1  -1  10       30.76       28.51     24.82 o 
   2  -1  10      118.63      139.32     33.06 o 
   3  -1  10       21.20       19.39     16.76 o 
   4  -1  10       48.77       27.46     35.64 o 
  -4   0  10      156.13      189.89     45.89 o 
  -3   0  10       97.33      101.78     35.34 o 
  -2   0  10      134.21      135.67     37.26 o 
  -1   0  10      263.83      315.00     31.56 o 
   0   0  10       67.16       79.30     19.83 o 
   1   0  10      299.83      335.02     45.31 o 
   2   0  10       84.02       87.06     31.74 o 
   3   0  10      136.15      146.15     23.74 o 
   4   0  10        8.47        0.91     11.17 o 
  -4   1  10       11.22       27.19     30.72 o 
  -3   1  10       48.24       46.40     30.81 o 
  -2   1  10      157.86      169.86     25.79 o 
  -1   1  10       22.14        8.60     15.75 o 
   0   1  10      128.34      105.64     21.46 o 
   1   1  10       37.56       30.05     26.04 o 
   2   1  10      142.72      116.08     20.89 o 
   3   1  10       16.27        6.84     20.23 o 
   4   1  10       50.44       21.83     33.44 o 
  -4   2  10       27.52       15.68     29.34 o 
  -3   2  10      100.54       97.16     35.21 o 
  -2   2  10       41.45       44.77     18.47 o 
  -1   2  10      497.94      615.18     40.15 o 
   0   2  10       49.97       59.13     27.19 o 
   1   2  10      566.28      602.25     57.04 o 
   2   2  10       17.43       21.45     16.26 o 
   3   2  10      192.50      277.30     46.05 o 
   4   2  10        0.10        0.78     11.81 o 
  -4   3  10       59.20       50.37     33.22 o 
  -3   3  10       18.58       21.21     18.74 o 
  -2   3  10      203.95      173.30     26.31 o 
  -1   3  10      132.77      142.42     24.11 o 
   0   3  10      258.29      277.40     43.00 o 
   1   3  10      115.18       95.75     32.39 o 
   2   3  10      215.07      214.85     27.71 o 
   3   3  10       13.71       11.91     20.15 o 
   4   3  10       81.64       35.33     49.01 o 
  -4   4  10       26.02       48.55     32.61 o 
  -3   4  10       15.58        6.22     17.84 o 
  -2   4  10       47.55       62.90     20.86 o 
  -1   4  10      161.72      227.69     29.93 o 
   0   4  10       36.99       38.16     26.42 o 
   1   4  10      176.04      201.56     39.28 o 
   2   4  10       11.42       18.35     17.42 o 
   3   4  10       40.50       23.86     35.90 o 
  -4   5  10       74.23       75.83     23.18 o 
  -3   5  10       47.42       56.59     21.89 o 
  -2   5  10      252.20      252.70     31.21 o 
  -1   5  10      105.93      109.03     22.61 o 
   0   5  10      462.81      463.09     53.13 o 
   1   5  10       68.04       90.64     22.01 o 
   2   5  10      367.57      319.95     42.61 o 
   3   5  10        2.38       -0.85     12.26 o 
  -4   6  10       18.46       45.23     22.40 o 
  -3   6  10        8.74       15.03     18.13 o 
  -2   6  10       37.30       37.32     19.31 o 
  -1   6  10        5.81       -0.87     23.54 o 
   0   6  10        7.66       21.61     25.72 o 
   1   6  10       14.39       14.46     17.78 o 
   2   6  10       41.85       17.42     28.14 o 
   3   6  10        6.50        7.74     13.21 o 
  -3   7  10       54.78       49.28     21.20 o 
  -2   7  10      208.10      251.10     31.50 o 
  -1   7  10      136.43      103.22     33.96 o 
   0   7  10      355.38      468.70     53.74 o 
   1   7  10       91.72       53.74     41.30 o 
   2   7  10      282.39      340.50     49.28 o 
   3   7  10        2.82        2.75     12.36 o 
  -3   8  10       15.35       19.07     19.58 o 
  -2   8  10       12.59        8.66     17.63 o 
  -1   8  10       25.23       38.00     27.96 o 
   0   8  10        5.29       -0.19     24.08 o 
   1   8  10       42.36       14.88     27.85 o 
   2   8  10       14.76        2.41     19.86 o 
   3   8  10       15.50        0.30     12.98 o 
  -3   9  10       41.32       38.73     22.35 o 
  -2   9  10      109.37      106.59     33.00 o 
  -1   9  10       65.54       -5.19     16.93 o 
   1   9  10       53.99       10.03     22.16 o 
   2   9  10      131.11       40.77     69.58 o 
   3   9  10        7.44        3.31     14.56 o 
  -3  10  10       36.00       12.76     18.65 o 
  -2  10  10        9.79        2.50     12.18 o 
   0  10  10       20.07       15.58      9.73 o 
   1  10  10      101.81      149.84     38.77 o 
   2  10  10        5.27       -5.21     11.26 o 
  -2  11  10       32.12        5.35     13.53 o 
  -1  11  10       55.83        2.66     12.92 o 
   0  11  10       56.07       26.11     34.12 o 
   1  11  10       38.71       26.49     14.05 o 
   2  11  10       44.80       25.60     24.72 o 
  -2  12  10       49.93        4.39     14.08 o 
   0  12  10       36.50        5.45     34.17 o 
   1  12  10       43.23        8.32     12.72 o 
   2  12  10       19.28       26.07     31.78 o 
  -1  13  10       45.11        6.70     15.49 o 
   0  13  10       19.36        7.07     12.67 o 
   1  13  10       13.81       -0.21     21.30 o 
   0 -10  11       68.74       69.68     39.60 o 
  -1  -9  11       20.37       34.79     34.73 o 
   0  -9  11      147.73      162.22     45.98 o 
   1  -9  11       45.21       42.49     34.98 o 
  -2  -8  11        2.02       -6.67     30.59 o 
  -1  -8  11       15.58       50.54     36.30 o 
   0  -8  11       10.58       15.04     30.05 o 
   1  -8  11       10.93      -13.21     29.08 o 
  -2  -7  11      196.87      176.78     48.13 o 
  -1  -7  11       56.17       83.08     36.65 o 
   0  -7  11      160.58      126.37     41.75 o 
   1  -7  11      109.28       82.47     36.81 o 
  -2  -6  11        6.25      -23.86     27.58 o 
  -1  -6  11       20.13       52.30     34.73 o 
   0  -6  11       27.07       52.75     33.09 o 
   1  -6  11       34.72       48.16     34.09 o 
  -2  -5  11      208.52      241.26     50.70 o 
  -1  -5  11      150.16      187.61     46.08 o 
   0  -5  11      208.72      261.43     52.14 o 
  -3  -4  11       62.58       31.94     34.31 o 
  -2  -4  11       27.60       44.60     33.16 o 
  -1  -4  11       33.39       14.53     29.69 o 
   0  -4  11       22.07        0.61     28.41 o 
  -3  -3  11       23.57       41.85     34.57 o 
  -2  -3  11       37.39       29.40     31.65 o 
  -1  -3  11       73.00       77.92     34.12 o 
   0  -3  11       35.57       90.33     34.31 o 
   2  -3  11       10.06       17.22     28.22 o 
  -3  -2  11      226.21      284.93     53.29 o 
  -2  -2  11       25.14       23.73     30.08 o 
  -1  -2  11      191.19      221.73     45.37 o 
   0  -2  11       70.78       61.05     33.51 o 
   1  -2  11      136.16      148.17     35.46 o 
   2  -2  11       80.79       59.35     30.49 o 
  -3  -1  11        1.80       28.67     32.55 o 
  -2  -1  11       26.79       18.82     30.49 o 
  -1  -1  11        8.82        1.73     27.48 o 
   0  -1  11        6.02       17.76     25.49 o 
   1  -1  11       17.53       12.31     27.61 o 
   2  -1  11       26.93       54.09     28.51 o 
  -3   0  11      126.95      118.55     42.36 o 
  -2   0  11       35.88       72.28     34.60 o 
  -1   0  11      193.80      256.04     47.46 o 
   0   0  11      141.41      176.01     37.13 o 
   1   0  11      127.14      174.47     38.51 o 
   2   0  11      150.33      154.78     36.78 o 
  -3   1  11        3.02        6.00     30.53 o 
  -2   1  11       27.40       45.02     30.94 o 
  -1   1  11       12.21        0.73     16.57 o 
   0   1  11        7.67       12.02     25.97 o 
   1   1  11       18.53       17.73     28.57 o 
   2   1  11       26.23        7.41     27.96 o 
  -3   2  11      222.87      243.76     49.41 o 
  -2   2  11       28.37       17.64     30.43 o 
  -1   2  11      183.67      214.07     30.59 o 
   0   2  11       63.58       55.47     28.70 o 
   1   2  11      128.22      154.78     39.54 o 
   2   2  11       67.54       98.18     38.54 o 
  -3   3  11       14.99        6.12     29.02 o 
  -2   3  11       38.85       62.12     23.22 o 
  -1   3  11       67.54       58.10     30.30 o 
   0   3  11       28.78       18.79     26.55 o 
   1   3  11      128.41      174.37     40.69 o 
   2   3  11        5.04       20.94     30.91 o 
  -3   4  11       79.92       73.53     35.91 o 
  -2   4  11       17.52       29.25     20.73 o 
  -1   4  11       43.12       76.09     33.28 o 
   0   4  11       19.44        8.27     27.35 o 
   1   4  11       17.75       27.51     27.86 o 
   2   4  11       49.18        0.61     14.53 o 
  -2   5  11      180.77      218.19     30.97 o 
  -1   5  11      147.68      148.33     39.02 o 
   0   5  11      217.92      239.14     44.73 o 
  -2   6  11        5.96       -3.73     19.32 o 
  -1   6  11       20.10       29.76     27.58 o 
   0   6  11       27.03       38.19     30.27 o 
   1   6  11       33.42        1.03     13.40 o 
   2   6  11        8.08       -3.27     14.14 o 
  -2   7  11      190.54      224.20     47.04 o 
  -1   7  11       44.60       34.47     32.13 o 
   2   7  11       89.93       40.19     48.24 o 
  -2   8  11        2.06       26.45     34.34 o 
  -1   8  11       18.06       43.16     33.51 o 
   0   8  11        7.19      -10.49     13.60 o 
   1   8  11        7.69        1.70     13.95 o 
  -1   9  11       13.57       -0.10     13.31 o 
   1   9  11       50.97       -6.80     13.69 o 
   0  10  11       63.10       -4.36     14.37 o 
                                                 
